# Supplementary material for: Genome-wide association analysis identified molecular markers and candidate genes for flower traits in Chinese orchid (Cymbidium sinense)
Source: Hortic Res. 2023 Oct 13;10(11):uhad206. doi: 10.1093/hr/uhad206 (PMC10689080; doi:10.1093/hr/uhad206)
Supplement: Supplementary_tables_R1_uhad206 [file supplementary_tables_r1_uhad206.xlsx]

## Sheet: Table S1
序号	Sequence ID	sample ID	NF	SD	NT	SD	VDFcm）	SD	TDF(cm)	SD	FLWR	SD	LSL(cm)	SD	LSW(cm)	SD	LSLW	SD	PL(cm)	SD	PW(cm)	SD	PLWR	SD	LL(cm)	SD	LW(cm)	SD	LLWR	SD
1	BMK190121-P562-010399-01	CS20WB02	8.76	2.31	6	0	3.546	0.42	4.73233	0.42	0.749313	0.02	2.47167	0.21	0.673	0.06	3.68415	0.57	1.826	0.32	0.807667	0.05	2.27161	0.22	0.535	0.12	0.868333	0.09	0.622186	0.15
2	BMK190121-P562-010155-01	CS20WB03	13.29	2.21	6	0	1.27	0.354847	3.19	0.398257	0.398119	0.15568	2.90467	0.184308	0.599	0.020664	4.85957	0.465182	2.43233	0.162912	0.888	0.0240208	2.7422	0.229268	1.269	0.0650922	1.071	0.0226495	1.18569	0.0765856
3	BMK190121-P562-010012-01	CS20WP01	5	1.27	6	0	3.643	0.484296	4.59167	0.59363	0.793394	0.202354	2.83533	0.097079	0.600667	0.0140119	4.72287	0.226389	2.28467	0.0661539	0.849	0.0438634	2.69853	0.220139	1.20233	0.040129	1.07633	0.0478574	1.11958	0.0848167
4	BMK190121-P562-010013-01	CS20WP03	8.66667	1.21	6	0	3.13	0.358967	4.69233	0.342842	0.667046	0.0208128	2.84667	0.172674	0.670667	0.057492	4.25177	0.161749	2.26933	0.0618493	0.883333	0.0122202	2.56944	0.0806299	1.32533	0.216429	1.043	0.0531131	1.27232	0.216709
5	BMK190121-P562-010156-01	CS20WP04	6	3.01	6	0	3.1	0	5.65	0.23	0.548673	0.03	3.291	0.12	0.468	0.03	7.03205	0.52	2.807	0.04	0.721	0.12	3.8932	0.43	1.438	0.06	1.071	0.06	1.34267	0.12
6	BMK190121-P562-010250-01	CS20WP041	7	2.57	6	0	3.216	0.24	4.17033	0.38	0.771161	0.12	2.33033	0.05	0.505	0.04	4.61933	0.36	1.96967	0.21	0.680333	0.23	2.8978	0.55	1.00833	0.16	0.805	0.12	1.25326	0.09
7	BMK190121-P562-010015-01	CS20WP06	13	1.1	6	0	2.79	0.0210792	4.77633	0.193622	0.58413	0.0358978	2.76067	0.0811193	0.621	0.0419404	4.45821	0.315283	2.334	0.0230651	0.791	0.0282135	2.95327	0.111659	1.22333	0.017673	0.974667	0.0136137	1.25517	0.0129364
8	BMK190121-P562-010157-01	CS20WP07	8.33333	1.1547	6	0	3.04	0.0849647	5.36067	0.401748	0.567094	0.0725589	3.08467	0.314665	0.532	0.02	5.79786	0.584534	2.506	0.180144	0.762667	0.0106927	3.28746	0.265187	1.309	0.0662042	0.947333	0.0515202	1.38355	0.0816743
9	BMK190121-P562-010158-01	CS20WP08	8.5	0.707107	6	0	2.99	0.273628	4.1	0.273137	0.729268	0.08	3	0.107373	0.739	0.0501099	4.84497	0.377546	2.46433	0.821537	0.994	0.0956452	2.48	0.33	1.47	0.017088	1.086	0.0287924	1.35448	0.0508186
10	BMK190121-P562-010251-01	CS20WP081	8	3.22	6	0	2.45	0.41	4.2	0.65	0.583333	0.15	2.86	0.21	0.73	0.12	4.93	0.67	2.92	0.25	0.96	0.16	3.04	0.26	1.45	0.17	1.09	0.05	1.33	0.22
11	BMK190121-P562-010159-01	CS20WP09	3.5	0.93	6	0	3.02	0.548289	4.23	0.861863	0.713948	0.165556	3.22767	0.319957	0.68	0.019	4.7572	0.601226	2.64767	0.202725	0.867667	0.0436616	3.04967	0.114164	1.54467	0.0214554	1.064	0.0602246	1.45422	0.0657082
12	BMK190121-P562-010408-01	CS20WP10	12.14	1.78	6	0	2.844	0.581341	3.061	0.22	0.929108	0.21	3.06433	0.0918822	0.64	0.0236432	4.78926	0.0861175	2.47	0.0845931	0.86	0.0410406	2.978	0.244978	1.34433	0.067278	1.08033	0.0397031	1.24691	0.10488
13	BMK190121-P562-010160-01	CS20WP14	12.3	2.27	6	0	1.37	0.423986	3.1	0.628763	0.441935	0.06184	2.06	0.0472864	0.647667	0.0525008	4.57	0.301387	2.659	0.0995791	0.829667	0.0722242	3.2	0.384269	1.406	0.0554346	1.01667	0.234541	1.38	0.318031
14	BMK190121-P562-010621-01	CS20YP03	5.4	2.69	6	0	2.97	2.46497	3.226	0.36	0.920645	0.0600844	2.813	0.373352	0.3955	0.0247487	7.11	0.67	2.442	0.12	0.69	0.1393	4.94	0.68	1.338	0.0183848	0.81	0.44388	2.62	0.146908
15	BMK190121-P562-010161-01	CS20YP02	7.04	3.24	6	0	3.28	0.21	3.41	0.62	0.961877	0.17	2.02	0.18	0.631	0.06	6.48019	0.27	3.336	0.26	0.829	0.05	4.02413	0.12	2.062	0.11	0.72	0.559452	2.86	0.19
16	BMK190121-P562-010162-01	CS20YP04	7.34	2.26	6	0	3.216	0.424244	4.17033	0.294014	0.771161	0.120033	2.33033	0.162053	0.505	0.014	4.61933	0.3876	1.96967	0.0900074	0.99	0.0320364	2.8978	0.151081	1.00833	0.181332	0.805	0.02	1.25326	0.230191
17	BMK190121-P562-010163-01	CS20YP05	6.28	2.78	6	0	2.44867	0.162248	3.09	0.421925	0.792449	0.0830241	2.69733	0.0575355	0.579333	0.0344867	4.66573	0.26558	2.36033	0.0645316	0.869	0.041328	2.7187	0.0981942	1.236	0.053563	1.00667	0.0836441	1.23132	0.0737597
18	BMK190121-P562-010023-02	CS20YP07	8.78	1.2	6	0	3.03	0.100947	4.893	0.316214	0.619252	0.0846866	2.917	0.140897	0.598	0.0087178	4.87974	0.277467	2.57	0.035	0.829	0.021166	3.10177	0.103954	1.35333	0.0327159	0.924333	0.0266521	1.46546	0.0731604
19	BMK190121-P562-010415-01	CS20YP08	4.22	1.15	6	0	2.19	0.56	3.22	0.16	0.680124	0.1	3.16	0.12	0.54	0.04	5.85	0.45	2.45	0.01	0.8	0.02	3.06	0.06	1.43	0.05	1.14	0.01	1.25	0.04
20	BMK190121-P562-010024-01	CS20YP09	6.35	2.29	6	0	1.21	0.376181	2.36	0.43	0.512712	0.142582	3.2155	0.249609	0.658	0.127279	4.89	0.576711	2.624	0.11738	0.729	0.00989949	3.59869	0.112146	1.427	0.0608112	0.92	0.538903	2.3	0.0337765
21	BMK190121-P562-010164-01	EJZ	6.02	1.03	6	0	4.66967	0.231312	6.38267	0.847037	0.731617	0.0722559	3.70467	0.130516	0.545333	0.0187705	6.79514	0.193977	3.014	0.072856	0.771667	0.0130512	3.9059	0.0718983	1.57367	0.0894558	1.172	0.0677348	1.34315	0.0417103
22	BMK190121-P562-010579-01	BBQZ	4.09	1.7	6	0	2.242	0.32	3.968	0.41	0.56502	0.09	2.65	0.22	0.65	0.05	4.08	0.28	2.25	0.21	0.683	0.23	3.29	0.22	1.09	0.2	0.73	0.27	1.48	0.17
23	BMK190121-P562-010165-01	BM	9.3	2.34	6	0	5.53	0.45	5.95	0.33	0.929412	0.03	3.40933	0.27	0.497333	0.13	6.86	0.38	2.89433	0.07	0.691333	0.26	4.19234	0.1	1.452	0.04	0.62	0.16	2.34	0.03
24	BMK190121-P562-010166-01	BTE	6.33333	2.08167	6	0	5.7125	0.402587	5.4025	0.417842	1.05738	0.148665	2.6385	0.589119	0.444	0.0435511	5.94	0.83	2.7685	0.140047	0.792	0.0727448	3.49809	0.485998	1.2985	0.172351	0.64	0.118848	2.03	0.374247
25	BMK190121-P562-010420-01	BW	6.74	0	6	0	3.008	0.32	5.142	0.26	0.584986	0.16	3.114	0.15	0.7	0.12	4.44857	0.29	2.569	0.17	0.961	0.09	2.67326	0.28	1.278	0.09	0.393667	0.28	3.25	0.22
26	BMK190121-P562-010249-01	BW1	5.17	1.11	6	0	2.01	0.27	4.29	0.33	0.468531	0.03	2.98	0.1	0.77	0.13	3.87	0.16	2.34	0.09	0.89	0.08	2.63	0.22	1.22	0.11	0.32	0.07	3.81	0.26
27	BMK190121-P562-010168-01	BQD	8.77	1.82574	20.12	2.16025	3.64733	1.6045	4.851	0.524003	0.751872	0.35	2.33967	0.231267	0.328333	0.32	7.13	0.77	2.40333	0.340093	1.02567	0.358657	2.34	0.93835	1.04167	0.365314	0.963667	0.261448	1.07861	0.916082
28	BMK190121-P562-010169-01	BSZ	10.05	2.3	6	0	3.193	0.740825	5.07533	0.38	0.629121	0.0508535	2.808	0.194013	0.601333	0.095296	4.67	0.32	2.28633	0.123208	0.725333	0.0493592	3.15501	0.0967929	1.193	0.115763	0.919	0.0250599	1.30016	0.148017
29	BMK190121-P562-010170-01	DM	7.25	0.957427	6	0	5.21633	0.324137	5.85267	0.443715	0.891275	0.186697	3.38167	0.46517	0.572333	0.0537417	5.89891	0.543257	2.76367	0.26702	0.798333	0.0637885	3.45934	0.153188	1.442	0.344686	1.03233	0.12821	1.38935	0.505826
30	BMK190121-P562-010171-01	DMG	7	1.79	6	0	3.704	0.243107	5.01333	0.694216	0.73883	0.0839632	2.73267	0.149487	0.529667	0.0185562	5.16343	0.333053	2.25867	0.103317	0.661	0.0459021	3.42098	0.0977	1.10833	0.103365	0.888	0.0653376	1.25251	0.142053
31	BMK190121-P562-010172-01	DMZ	6.13	1.28	6	0	2.829	0.458451	4.507	0.230729	0.62769	0.0915852	2.27567	0.248359	0.451667	0.0392726	5.03413	0.241999	2.021	0.153522	0.65	0.0115326	3.10832	0.212035	0.863333	0.0780534	0.88	0.0526023	0.98257	0.0960829
32	BMK190121-P562-010173-01	DBJS	7.78	1.7	6	0	4.352	0.22	4.047	0.19	1.07536	0.12	2.56167	0.12933	0.489333	0.0907873	5.24	0.29	1.86633	0.0388373	0.74	0.0460326	2.52801	0.153625	1.05233	0.259879	0.628	0.101371	1.68	0.14039
33	BMK190121-P562-010427-01	DHB	9.62	1.41421	6	0	4.13933	0.394829	5.32967	0.380934	0.776659	0.0941051	3.00833	0.0539011	0.592	0.0338083	5.09314	0.315955	2.512	0.0372424	0.752333	0.0427356	3.34773	0.234397	1.29833	0.0688573	0.959333	0.0162583	1.35443	0.0940372
34	BMK190121-P562-010174-01	DS	13.06	2.82843	12.53	4.04145	4.684	0.764422	4.776	0.520988	0.980737	0.0751293	3.054	0.21782	0.567333	0.0733703	5.38	0.606593	3.01567	0.618762	0.943667	0.124856	3.2	0.516435	1.53833	0.434394	1.01767	0.077228	1.51885	0.393826
35	BMK190121-P562-010175-01	DSM	7.5	2.64575	6	0	3.187	0.529633	3.25733	0.535839	0.978408	0.236003	2.914	0.0503488	0.744333	0.0499892	3.91547	0.238259	2.49167	0.0795293	0.821667	0.073282	3.03	0.34191	1.34433	0.365723	1.06	0.0791891	1.27192	0.387479
36	BMK190121-P562-010176-01	DSMGY	6.5	2.12132	6	0	3.635	0.859842	6.209	0.59	0.58544	0.0177553	3.13	0.483477	0.569	0.0933185	5.50088	0.888612	2.407	0.361823	0.702	0.109067	3.42877	0.355143	1.129	0.062206	0.806	0.0478121	1.40074	0.0365032
37	BMK190121-P562-010177-01	DTQL	6.25	1.70783	13.39	3.87298	2.83933	1.37251	3.12533	1.15567	0.90849	0.282889	2.41967	0.428374	0.988	0.390733	2.46275	0.97	2.047	0.436622	1.08767	0.372516	1.88	0.860776	1.855	0.284595	1.191	0.182848	1.5702	0.103743
38	BMK190121-P562-010178-01	DX	10.5	2.12132	6	0	3.55	0.524673	4.894	0.688722	0.725378	0.00517784	2.7025	0.286378	0.654	0.0226274	4.12716	0.295094	2.273	0.114551	0.8	0.18	2.84167	0.158259	1.0685	0.0459619	0.9495	0.00636396	1.12552	0.0559502
39	BMK190121-P562-010626-01	DXG	9.5	0.707107	6	0	4.314	0.360624	5.25	0.111723	0.821714	0.0512154	2.8815	0.00636396	0.748	0.03	3.85232	0.0230748	2.28	0.046669	0.912	0.0296985	2.50216	0.132653	1.0365	0.0516188	0.944	0.0452548	1.09794	0.04
40	BMK190121-P562-010042-01	DXJS	8.5	3.53553	6	0	3.3165	0.317491	4.446	0.0650538	0.745951	0.082334	2.4855	0.06	0.672	0.0452548	3.70703	0.248592	2.002	0.123037	0.7905	0.0516188	2.53289	0.00975116	0.896	0.0494975	0.811	0.0919239	1.1	0.0646084
41	BMK190121-P562-010043-01	DDF	7.66	1.41421	6	0	3.30167	0.49	5.03933	0.825472	0.655179	0.265266	3.02467	0.234826	0.697667	0.147425	4.34	0.46	2.464	0.317833	0.842667	0.0630579	2.9262	0.301639	1.404	0.14159	1.02267	0.189381	1.37938	0.299569
42	BMK190121-P562-010179-01	FCY	6.5	1.77	6	0	4.73733	0.519598	5.72433	0.311725	0.827578	0.0523429	3.365	0.231318	0.631333	0.0107858	5.32871	0.324154	2.83333	0.235992	0.841667	0.0780406	3.38062	0.354467	1.27033	0.0890468	0.968333	0.09	1.31215	0.0976857
43	BMK190121-P562-010180-01	FHN	8.5	2.61	6	0	2.07967	0.162206	4.13533	0.94885	0.502902	0.185587	2.81867	0.112693	0.442	0.0418171	6.37569	0.490567	2.32667	0.0984797	0.517333	0.0218327	4.49659	0.0814841	1.164	0.422449	0.861	0.0781153	1.35187	0.312252
44	BMK190121-P562-010181-01	FHZ	10.5	2.12132	6	0	2.4795	0.617304	4.0165	0.621547	0.617329	0.0588663	2.7545	0.280721	0.448	0.0212132	6.15	0.62	2.306	0.26163	0.4505	0.0176777	5.1341	0.782216	1.063	0.154149	0.8125	0.0516188	1.30491	0.10682
45	BMK190121-P562-010182-01	FS	8	1.41421	5.21	2.70711	2.374	1.46952	4.28	1.09051	0.554673	0.0951261	2.061	0.48154	1.096	0.21496	1.88047	0.36	2.532	0.22	1.092	0.103945	2.31868	0.188246	1.201	0.622961	0.841	0.268701	1.42806	0.195938
46	BMK190121-P562-010440-01	FLS	11.75	1.70783	6	0	4.39	0.325338	5.481	0.322464	0.800949	0.0788172	3.82	0.625531	0.647	0.094615	5.90417	0.256722	3.186	0.518817	0.849	0.0582695	3.75265	0.496526	1.521	0.380878	1.009	0.0513095	1.50743	0.456833
47	BMK190121-P562-010184-01	FC	5	0.816497	6	0	5.66667	0.591951	6.09767	0.379977	0.929317	0.0832489	3.63667	0.271322	0.655	0.0456483	5.55	0.67847	1.94367	0.456439	1.13333	0.198649	1.73477	0.761067	1.37267	0.131234	1.157	0.121562	1.18522	0.171053
48	BMK190121-P562-010185-01	FG	11.75	0.957427	6	0	1.80033	0.372982	2.407	0.42751	0.747957	0.146149	2.15933	0.248234	0.709667	0.0538792	3.04	0.47206	1.54267	0.124175	0.729	0.0406087	2.12006	0.188575	0.701333	0.131326	1.01733	0.109969	0.693794	0.218872
49	BMK190121-P562-010186-01	FGHM	14.3333	0.57735	6	0	3.47933	0.284433	3.307	0.342387	1.05211	0.0329489	2.283	0.0780449	0.663333	0.0272091	3.44397	0.128707	1.877	0.0665733	0.801	0.0301993	2.34379	0.0485661	1.699	0.0365923	0.692667	0.0461988	2.45998	0.169589
50	BMK190121-P562-010187-01	FGJL	4.25	0.957427	6	0	2.966	0.398926	3.40433	0.85515	0.871243	0.149479	1.43133	0.835682	1.13867	0.131923	1.26	0.786356	1.936	0.258903	1.07033	0.0678552	1.81304	0.264355	1.14133	0.415983	1.35633	0.0748215	0.836816	0.300151
51	BMK190121-P562-010441-01	FCFC	4	2.33	6	0	5.4	0.56	6	0.28	0.9	0.06	3.684	0.06	0.652667	0.05	5.64	0.23	1.847	0.23	0.809333	0.11	2.28	0.21	1.336	0.08	0.936667	0.11	1.42626	0.26
52	BMK190121-P562-010188-01	GongZouL	8.63	1.56	6	0
53	BMK190121-P562-010154-01	GouZuiLv	11.79	2.68	6	0	3.98	0.23	5.89	0.33	0.675722	0.22	3.32	0.32	0.6	0.02	5.53	0.34	2.34	0.1	0.79	0.1	2.96	0.22	1.56	0.25	1.25	0.06	1.25	0.26
54	BMK190121-P562-010189-01	GH	10.5	2.12132	6	0	4.562	0.335334	5.65533	0.330517	0.806672	0.104608	3.096	0.0608933	0.656333	0.0846719	4.72	0.646086	2.476	0.0712531	0.858667	0.0536128	2.88994	0.170021	1.38167	0.18172	1.009	0.138011	1.37023	0.0213564
55	BMK190121-P562-010190-01	GXMD	8	3.02	6	0	4.02	0.76	5.16	0.79	0.77907	0.19	2.39	0.23416	3.02	0.205508	0.8	0.11509	2.38	0.715112	0.71	0.522047	3.35	0.0822589	2.25	0.220944	0.86	0.501631	2.62	0.0332775
56	BMK190121-P562-010191-01	HZH	7.5	1.91485	6	0	4.40733	0.291277	4.68067	0.179401	0.941604	0.0547183	2.98967	0.211461	0.656	0.0435	4.56299	0.278733	2.40633	0.147934	0.826333	0.0561924	2.91	0.315096	1.20067	0.448266	1.00467	0.0413874	1.1975	0.528933
57	BMK190121-P562-010192-01	HJZB	4.8	1.41421	6	0	2.64867	0.39	5.027	0.28	0.526888	0.207734	3.53267	0.432291	0.558333	0.0694397	6.33178	0.516168	2.68633	0.276436	0.709667	0.103117	3.79437	0.270499	1.41833	0.251245	1.046	0.206918	1.35582	0.596398
58	BMK190121-P562-010193-01	HBS	5	1.1547	6	0	4.211	0.0487263	4.91433	0.450411	0.856881	0.082227	2.834	0.231503	0.557667	0.0922056	5.09004	0.38	2.39033	0.141325	0.851667	0.095135	2.81523	0.571805	1.24867	0.0694802	1.095	0.18552	1.15074	0.31423
59	BMK190121-P562-010194-01	HTY	7.75	2.21736	6	0	3.967	0.739321	4.98367	0.65	0.796	0.0716224	2.97767	0.265679	0.562	0.0930321	5.30269	0.42	2.589	0.0868595	0.626333	0.0923645	4.13	0.629667	1.36967	0.130264	0.945	0.152143	1.45441	0.455749
60	BMK190121-P562-010632-01	HPSX	7.5	1.29099	6	0	4.03367	0.76	3.82767	0.21	1.05382	0.082294	2.84733	0.151621	0.502	0.0363868	5.66741	0.527582	2.45933	0.113023	0.758667	0.0886581	3.23972	0.456817	1.22833	0.162464	0.753333	0.0605431	1.63114	0.280555
61	BMK190121-P562-010195-01	HBJL	8.2	2.33	6	0	3.28	0.53	4.41133	0.3	0.743539	0.0993925	2.71233	0.241678	0.559667	0.0670994	4.85	0.805738	2.29633	0.190426	0.820667	0.0826236	2.8	0.489879	1.73033	0.253816	0.854	0.130587	2.02755	0.0140175
62	BMK190121-P562-010196-01	HPJL	11	2.82843	6	0	5.705	0.0445477	4.438	0.68	1.28549	0.252054	3.091	0.31182	0.711	0.1008	4.3474	0.41	2.792	0.112478	0.75	0.0127639	3.72267	0.115512	1.19	0.375985	0.965	0.0671882	1.23316	0.552496
63	BMK190121-P562-010197-01	HXHD	7.75	2.06155	6	0	2.63533	0.606302	3.96933	0.42447	0.663923	0.194337	2.70133	0.658684	1.09567	0.277253	2.47216	0.232037	2.743	0.279709	0.794333	0.100015	3.45768	0.232798	1.43567	0.105398	0.955333	0.132859	1.50259	0.162888
64	BMK190121-P562-010456-01	HGD	11.6667	3.05505	6	0	4.43867	0.282173	5.50933	0.63558	0.805663	0.0496165	3.13133	0.23356	0.609333	0.0592143	5.15272	0.348893	2.46367	0.118069	0.848333	0.0606658	2.90752	0.0814498	1.39467	0.117236	1.11033	0.0733644	1.25517	0.0255236
65	BMK190121-P562-010198-01	HJN	7	3.02	6	0	2.801	0	3.624	0.09	0.772903	0.08	1.797	0.33	0.542	0.06	3.3155	0.23	1.675	0.16	0.667	0.12	2.51124	0.23	0.901	0.23	0.825	0.08	1.09212	0.22
66	BMK190121-P562-010199-01	JFLM	7.75	3.29	6	0	3.30433	0.23	3.60867	0.669703	0.915666	0.133561	2.642	0.151075	0.597	0.121746	4.43	0.49	1.856	0.234514	0.798667	0.0757615	2.32643	0.271041	1.221	0.318427	0.855667	0.136036	1.43819	0.185852
67	BMK190121-P562-010066-01	JFD	7.8	1.78885	6	0	4.349	0.157203	4.006	0.367386	1.08562	0.144793	2.573	0.129889	0.966333	0.212758	2.66	0.5	2.29967	0.100251	1.00567	0.0796208	2.28744	0.1772	1.19633	0.418616	1.06433	0.0226892	1.1246	0.405109
68	BMK190121-P562-010200-01	JG	3.66667	1.52753	6	0	3.78567	0.557137	5.35833	0.417171	0.706501	0.183971	2.54067	0.203212	0.558667	0.0449472	4.56479	0.29	2.18833	0.0885301	0.842	0.0235991	2.60074	0.125832	1.125	0.456772	1.13033	0.0681243	0.996152	0.520211
69	BMK190121-P562-010201-01	JHS	11.3333	0.57735	6	0	5.25333	0.142142	5.072	0.178782	1.03575	0.0626239	3.26733	0.353182	0.590667	0.101712	5.53	0.515117	2.65333	0.164065	0.743	0.0458258	3.57116	0.0362904	1.49067	0.20708	0.945333	0.0699452	1.57199	0.0989948
70	BMK190121-P562-010202-01	JN	7.66667	2.3094	6	0	2.903	0.361318	3.98867	0.422607	0.727812	0.0187363	2.39167	0.113006	0.633333	0.0631368	3.79204	0.231628	1.889	0.0906472	0.705667	0.0557674	2.67838	0.142745	0.946667	0.519345	1.073	0.0234947	0.882888	0.498469
71	BMK190121-P562-010203-01	JNSJ	7.66667	4.04145	6	0	2.53933	0.204688	3.01167	0.458566	0.843165	0.0654667	2.177	0.0186815	0.521	0.0353412	4.19329	0.327018	1.90533	0.236229	0.628333	0.0537153	3.03	0.667731	1.018	0.100165	0.983333	0.0802517	1.03562	0.0696932
72	BMK190121-P562-010204-01	JNZ	5	2.82843	6	0	1.947	0.267286	3.483	0.247487	0.559001	0.116755	2.147	0.05	0.5585	0.0445477	3.84	0.299985	1.813	0.0452548	0.739	0.0650538	2.47	0.27828	1.07	0.0311127	1.026	0.0707107	1.04432	0.041649
73	BMK190121-P562-010205-01	JSQ205	5	2.82843	6	0	4.652	0.705744	4.94233	0.49	0.941256	0.365469	2.93033	0.153215	0.557333	0.0495258	5.2697	0.673397	2.62667	0.114885	0.731333	0.0531949	3.59291	0.204582	1.379	0.0772205	0.903	0.0678211	1.53116	0.0578922
74	BMK190121-P562-010638-01	JSQ638	10.22	2.89	6	0	7	0.48	6.095	0.62	1.14848	0.05	2.071	0.06	0.4855	0.06	4.27	0.12	2.5	0.32	0.6625	0.17	3.77	0.33	1.3015	0.09	0.865	0.01	1.50533	0.18
75	BMK190121-P562-010206-01	LHD	5	1.73205	6	0	3.43033	0.65	5.09833	0.57	0.672834	0.040355	2.95933	0.276504	0.518	0.139431	5.71	0.45	2.47867	0.129454	0.695333	0.059911	3.56	0.462878	1.69633	0.599975	0.862667	0.0455009	1.97	0.763633
76	BMK190121-P562-010074-01	LNDM	8.2	2.69	6	0	1.8	0.39	2.853	0.49	0.630915	0.12	0.750333	0.65	1.034	0.08	0.73	0.23	1.405	0.09	0.474	0.23	2.96414	0.36	1.577	0.32	0.928	0.06	1.69935	0.22
77	BMK190121-P562-010207-01	LBH	10.32	1.02	6	0	5.416	0.23	4.713	0.29	1.14916	0.15	3.184	0.05	0.668333	0.07	4.76446	0.45	2.99967	0.16	0.634333	0.06	4.73544	0.27	2.63767	0.23	0.653667	0.11	4.04469	0.09
78	BMK190121-P562-010208-01	LXN	9.36	3.05	6	0	1.20533	0.44	2.995	0.52	0.402449	0.06	1.54733	0.127516	0.403333	0.0427239	3.84	0.567213	2.00467	0.166257	0.611667	0.1265	3.28	0.570162	1.942	0.13318	0.787	0.0375899	2.46861	0.151314
79	BMK190121-P562-010209-01	LF	8.8	1	6	0	1.46333	0.578223	4.03333	0.625287	0.36281	0.199742	2.97	0.191028	0.457667	0.132412	6.49	0.63	2.55233	0.237523	0.657667	0.0588274	3.88	0.577024	1.14	0.454258	0.854	0.0730525	1.34098	0.573847
80	BMK190121-P562-010078-01	LFJS	7.89	3.26	6	0	1.74267	0.35	6.413	0.38	0.27174	0.12	3.38567	0.142858	0.500667	0.0102144	6.76226	0.245534	2.74767	0.199803	0.673333	0.0150444	4.08415	0.346274	1.57767	0.313543	0.721667	0.0410528	2.1837	0.397422
81	BMK190121-P562-010210-01	LFZ	4.87	0.72	6	0
82	BMK190121-P562-010079-01	LQD	7	2.86	6	0	1.33633	0.31	3.441	0.42	0.388356	0.03	2.77	0.34	0.731	0.04	3.79	0.23	2.08	0.22	0.994	0.13	2.09256	0.27	1.793	0.28	1.03	0.21	1.74078	0.18
83	BMK190121-P562-010080-01	LHH	8.75	1.25831	6	0	5.66933	0.642608	5.16833	0.384918	1.09694	0.0481584	3.372	0.321719	0.615333	0.0714077	5.47389	0.548701	2.747	0.20951	0.939	0.11027	2.92292	0.335522	1.45967	0.0725341	1.16733	0.120997	1.25081	0.207282
84	BMK190121-P562-010081-01	LY	6.66667	1.96638	7	2.06155	3.05533	0.523921	3.284	0.617052	0.930369	0.275777	3.17867	0.436058	0.672667	0.103433	4.73	0.78	2.81033	0.223677	0.633667	0.0721422	4.42935	0.333848	2.64667	0.548857	0.491667	0.52	5.57522	0.65
85	BMK190121-P562-010211-01	LZBM	8.5	2.51661	6	0	5.054	0.986869	5.43967	0.284752	0.929101	0.201001	3.38433	0.298597	0.642	0.0564249	5.27	0.740967	2.791	0.15109	0.885333	0.128777	3.16067	0.37	1.56667	0.159227	1.205	0.127577	1.29654	0.201375
86	BMK190121-P562-010083-01	MD	13.25	3.40343	6	0	2.54967	0.914484	4.00533	0.22	0.636568	0.124921	2.24833	0.370263	0.777667	0.0635736	2.89	0.487871	1.58467	0.182724	0.546667	0.126789	2.9	0.40625	0.528	0.211945	0.766	0.119844	0.69	0.266224
87	BMK190121-P562-010475-01	MLSJ	10	2.23	6	0	1.071	0.33	4.232	0.39	0.253072	0.06	2.45767	0.145717	0.422333	0.179589	5.82	0.15	2.00133	0.285423	0.591667	0.0304357	3.37196	0.324036	1.24433	0.0436157	0.736667	0.0276827	1.69208	0.119027
88	BMK190121-P562-010085-01	MLXY	7.5	2.12132	6	0	4.4985	0.033234	5.28	0.31	0.851989	0.122188	3.072	0.179605	0.5735	0.0671751	5.36	0.316424	2.7695	0.168999	0.8785	0.0247487	3.15107	0.103601	1.3225	0.143543	0.9675	0.0544472	1.36491	0.0715525
89	BMK190121-P562-010212-01	NHM	8.25	3.40343	6	0	2.68833	0.22699	3.27833	0.124338	0.820031	0.0845479	1.60833	0.0983702	0.599	0.11348	2.69	0.437131	1.42333	0.123597	0.696667	0.056298	2.04351	0.194438	0.597333	0.103645	0.413333	0.147615	1.45	0.456656
90	BMK190121-P562-010213-01	PLZS	7.66667	1.36626	6	0	2.39833	0.442986	4.30267	0.272887	0.557406	0.0723185	2.93133	0.167968	0.667667	0.0671198	4.39772	0.277403	2.30733	0.148388	0.777333	0.0656823	2.98386	0.16797	1.299	0.342214	0.998	0.048859	1.30401	0.313184
91	BMK190121-P562-010088-01	QH	8	3.38	6	0	1.651	0.25	5.317	0.18	0.310513	0.08	3.30933	0.244265	0.459667	0.0300389	7.2	0.48	2.34367	0.0747418	0.728	0.03245	3.22191	0.119914	1.25767	0.224193	0.745667	0.058321	1.67824	0.163055
92	BMK190121-P562-010479-01	QHJZ	9.67	1.28	6	0	1.26967	0.36	4.868	0.29	0.260819	0.11	2.55433	0.05	0.543333	0.08	4.7	0.32	2.14167	0.27	0.721667	0.17	2.98249	0.29	1.63833	0.26	0.784667	0.13	2.08267	0.21
93	BMK190121-P562-010089-01	QLJ	5.25	1.5	6	0	4.476	0.52	4.75933	0.623925	0.940468	0.0357431	3.17233	0.221796	0.606333	0.0890129	5.23	0.69	2.73467	0.201271	0.852	0.102142	3.21647	0.328574	1.065	0.439968	0.854667	0.0548452	1.24526	0.655932
94	BMK190121-P562-010090-01	QL	5.66667	0.57735	6	0	2.881	0.388695	4.105	0.06	0.701827	0.238979	2.37733	0.179948	0.429667	0.0371035	5.5286	0.177767	2.278	0.233261	0.676333	0.0959618	3.37	0.323053	1.22867	0.554925	0.961333	0.0644283	1.27886	0.449733
95	BMK190121-P562-010214-01	RX	7	2.36	6	0	4.044	0.32	4.168	0.19	0.97025	0.03	2.918	0.1	0.715	0.04	4.08112	0.42	2.422	0.09	0.99	0.12	2.44646	0.28	1.531	0.28	1.059	0.18	1.4457	0.27
96	BMK190121-P562-010215-01	RB	7.5	2.08167	6	0	3.85	0.592515	4.57	0.479456	0.842451	0.0852899	3.1	0.083603	0.63	0.0782304	4.92	0.23	2.69	0.0808367	0.87	0.113922	3.09	0.5418	1.44	0.066391	1.14	0.163181	1.26	0.286584
97	BMK190121-P562-010248-01	RB1	3.68	0.79	6	0	4.53133	0.22	4.562	0.17	0.993278	0.08	3.16233	0.34	0.647333	0.12	4.88816	0.43	2.76533	0.1	0.872667	0.22	3.16851	0.18	1.467	0.09	1.13867	0.23	1.29375	0.32
98	BMK190121-P562-010484-01	RJ	8.5	0.707107	6	0	5.525	0.532793	4.04267	0.455796	1.36667	0.22088	3.05533	0.242974	0.528333	0.0876218	5.78202	0.433546	2.69833	0.178784	0.810667	0.0590671	3.33045	0.113295	1.54833	0.495813	1.16367	0.0899384	1.32705	0.403881
99	BMK190121-P562-010094-01	SMC	5.24	1	6	0	3.4575	0.563557	4.615	0.692348	0.749187	0.032112	2.595	0.128939	0.605	0.0761774	4.29195	0.411901	2.3035	0.26101	0.765	0.0464901	3.01055	0.175114	1.0615	0.375156	0.9735	0.0802932	1.09256	0.546416
100	BMK190121-P562-010486-01	SYH	4.98	2.09	6	0	4.00867	0.215375	5.12867	0.201609	0.78162	0.0562994	2.58067	0.112594	0.501667	0.0408575	5.14	0.652537	2.15	0.0986053	0.648	0.0533573	3.3313	0.283516	1.17867	0.213563	0.862667	0.0326241	1.36616	0.235798
101	BMK190121-P562-010487-01	SZDYM	3.67	1.02	6	0	3.917	0.62	3.642	0.21	1.07551	0.02	2.108	0.18	0.935	0.13	2.25455	0.19	1.417	0.12	0.384	0.09	3.6901	0.19	1.218	0.21	0.445	0.08	2.73708	0.37
102	BMK190121-P562-010218-01	SZQ	14.75	0.47	12.24	3.02	2.60833	1.42	3.099	1.21	0.841669	0.22	2.42967	0.56	0.287	0.17	8.47	0.65	2.437	0.25	0.836333	0.23	2.91	0.69	1.681	0.36	0.884333	0.2	1.9	0.49
103	BMK190121-P562-010219-01	SJG	6	2.64575	6	0	3.71033	0.6	5.58033	0.67	0.664895	0.513335	3.01467	0.274329	0.619667	0.0947474	4.86	0.27	2.40733	0.151805	0.752667	0.106138	3.20223	0.421916	1.24967	0.112423	1.01467	0.165068	1.23331	0.350332
104	BMK190121-P562-010220-01	SBJ	12	3.32	6	0	2.46333	0.325619	2.758	0.286431	0.893159	0.101648	2.18367	0.143125	0.774	0.0743631	2.82	0.338689	1.62367	0.0876653	0.769333	0.0509879	2.11352	0.176905	0.778333	0.0832843	0.960333	0.0741233	0.810719	0.0975284
105	BMK190121-P562-010491-01	SBJZ	9.66667	3.51	6	0	2.402	0.62	2.52133	0.288452	0.952671	0.289962	2.02767	0.0120554	0.660333	0.0584323	3.07	0.275749	1.54133	0.134497	0.702333	0.0286764	2.19191	0.104328	0.690333	0.103006	0.903667	0.0542709	0.763189	0.0932713
106	BMK190121-P562-010221-01	SMR	5.5	0.707107	6	0	3.07667	0.66	4.6225	0.106773	0.665585	0.0371443	1.89167	0.24	0.4945	0.0162635	3.83	0.316155	2.2845	0.0233345	0.779	0.0452548	2.93669	0.140648	1.984	0.0282843	0.9015	0.0219203	2.20105	0.0221446
107	BMK190121-P562-010493-01	SJL	16.6667	3.03	6	0	5.1725	0.617515	4.7	0.367387	1.10053	0.139694	3.5175	0.310503	0.555	0.0144222	6.33702	0.674894	2.6805	0.158755	0.907	0.0194251	2.95807	0.217679	1.365	0.513289	1.1445	0.0441173	1.19447	0.470684
108	BMK190121-P562-010103-02	TPY	7.75	2.36291	6	0	3.578	0.36	4.06433	0.39	0.880341	0.187397	2.42933	0.23119	0.614333	0.107	3.95	0.745914	2.081	0.15301	0.813	0.0861799	2.56298	0.304728	1.06567	0.126141	0.817333	0.139321	1.29985	0.302933
109	BMK190121-P562-010104-02	TJ	9.25	3.0957	6	0	3.50267	0.155094	5.063	0.469966	0.691816	0.0473282	2.509	0.145783	0.455	0.0668812	5.51699	0.22	2.11733	0.0883946	0.552	0.0565594	3.84159	0.408355	1.03067	0.141099	0.954333	0.100403	1.08154	0.308865
110	BMK190121-P562-010105-02	TFQ	11.5	2.12132	8.13	2.82843	3.0905	1.34	3.905	1.3	0.791421	0.0237943	1.679	0.335169	0.433	0.0169706	3.88	0.926748	2.5425	0.137886	0.9615	0.159099	2.64	0.589023	1.4465	0.16617	0.7095	0.210011	2.04	0.386179
111	BMK190121-P562-010222-01	TL	6.66667	1.75119	6	0	3.085	0.347424	5.104	0.573141	0.604428	0.0695371	2.49667	0.299165	0.444333	0.0883261	5.62	0.76	1.387	0.274234	0.213667	0.126039	6.49	0.47	1.15967	0.328056	0.339333	0.0773936	3.42	0.585967
112	BMK190121-P562-010223-01	YLY	5.05	3	6	0	2.549	0	4.077	0.32	0.625215	0.06	2.323	0.33	0.494	0.16	4.70243	0.65	1.852	0.22	0.44	0.04	4.20909	0.03	0.523	0.08	0.454	0.04	1.15198	0.11
113	BMK190121-P562-010224-01	TS	6.08	1	6	0	2.61567	0.426552	2.60967	0.642624	1.0023	0.254625	2.13633	0.158941	0.848333	0.150242	2.51835	0.533539	1.95367	0.189182	0.896667	0.0763983	2.17878	0.0427058	1.203	0.394491	1.11233	0.186146	1.08	0.348407
114	BMK190121-P562-010109-02	WDF	7.29	2.68	6	0	3.76633	0.47	4.80867	0.21	0.783239	0.292252	2.98	0.067	0.487	0.0334215	6.13249	0.293288	2.70467	0.101864	0.803	0.101946	3.37	0.419016	1.591	0.0221133	0.953333	0.149697	1.69361	0.237076
115	BMK190121-P562-010225-01	WY	9.32	2.39	6	0	2.44267	0.27	3.6585	0.108187	0.667669	0.14526	1.66733	0.22	0.562	0.0961665	2.97	0.376969	1.6115	0.136472	0.7765	0.0233345	2.07363	0.113438	1.234	0.0692965	0.8745	0.0841457	1.41382	0.0567991
116	BMK190121-P562-010226-01	WHQD	5.33	5.65685	6	0	4.49367	0.49	5.55667	0.628619	0.808698	0.0784534	3.339	0.367117	0.93	0.0681976	3.59	0.392628	2.32233	0.390205	0.989667	0.153654	2.34442	0.177036	1.35833	0.0998048	1.08867	0.0924099	1.25059	0.0924489
117	BMK190121-P562-010112-01	WSQD	9.28	2.64575	8.21	0.57735	2.91767	0.484717	3.582	0.338018	0.814536	0.121726	1.63367	0.153507	0.381	0.0507346	4.28368	0.33889	2.24567	0.122925	0.918	0.143544	2.45442	0.248884	1.31533	0.503777	0.906333	0.126562	1.45084	0.289211
118	BMK190121-P562-010227-01	WNZ	11.13	3.29	6	0	2.675	0	5.347	0.45	0.500281	0.02	2.884	0.08	0.382	0.05	7.54974	0.34	2.102	0.16	0.728	0.1	2.88736	0.29	1.333	0	0.764	0.03	1.74476	0.06
119	BMK190121-P562-010228-01	WZCBG228	5.47	2.82843	6	0	6.2	0.642053	5.78	0.34	1.07266	0.196814	2.36	0.229008	0.446333	0.0876789	5.29	0.827069	2.502	0.452366	0.584667	0.0670274	4.28	0.48	1.12667	0.246347	0.667333	0.128922	1.70148	0.384594
120	BMK190121-P562-010505-01	WZCBG505	6.8	2.889	6	0	4.432	0.33	4.85	0.23	0.913814	0.06	2.764	0.26	5.18	0.07	0.533591	0.27	2.568	0.28	0.674	0.1	3.81009	0.29	1.254	0.15	0.861	0.09	1.45645	0.18
121	BMK190121-P562-010229-01	WZZ	7.66667	2.08167	6	0	3.80633	0.558704	4.67367	0.29	0.814421	0.0425574	2.99933	0.0510131	0.507667	0.0635007	5.91	0.71829	2.47667	0.0714516	0.71	0.0685055	3.49	0.438501	1.22233	0.067471	0.892667	0.0975158	1.37786	0.131338
122	BMK190121-P562-010507-01	WCL	9.6	1.94936	6	0	4.061	0.319814	4.296	0.432601	0.945298	0.190254	2.81667	0.0830199	0.732333	0.0526612	3.85	0.307545	1.90833	0.126826	0.545	0.0656277	3.50356	0.631464	1.09567	0.308677	0.690333	0.109507	1.59	0.801775
123	BMK190121-P562-010117-01	XJ	5	1.41421	9	0	1.92967	2.05765	1.7945	0.38	1.07532	0.882598	2.181	0.568619	0.371667	0.157862	5.87	1.26384	2.389	0.612897	0.679667	0.171981	3.51	0.69	1.983	0.473634	0.969667	0.0677151	2.05	0.365067
124	BMK190121-P562-010118-01	XSHH	10.3333	2.08167	6	0	3.91367	0.818495	5.62633	0.277385	0.695598	0.114257	3.055	0.271382	0.618	0.0858429	4.94	0.377497	2.38967	0.200303	0.908333	0.115743	2.64004	0.108465	1.16267	0.0935753	1.10267	0.101007	1.05816	0.100807
125	BMK190121-P562-010153-01	XSHH1	9.15	3.21	6	0	4.02	0.43	5.74	0.12	0.700348	0.04	2.95	0.21	0.59	0.06	5	0.72	2.3	0.28	0.83	0.2	2.77	0.49	1.17	0.19	1.09	0.03	1.07	0.05
126	BMK190121-P562-010230-01	XSHY	6	1	6	0	4.114	0.26	5.379	0.31821	0.764826	0.187351	3.1295	0.0870247	0.6595	0.110321	4.74821	0.21	2.509	0.0518122	0.729	0.0722683	3.44626	0.450955	1.383	0.222572	1.1035	0.290754	1.25428	0.27
127	BMK190121-P562-010231-01	XSJZ	11.75	3.20156	6	0	6.26167	0.470329	4.36933	0.33	1.43309	0.335855	3.07733	0.331083	5.70667	0.21	0.54	0.32	2.95667	0.283708	0.883667	0.0858332	3.3491	0.122071	1.36967	0.545448	1.04667	0.0871067	1.308	0.387606
128	BMK190121-P562-010513-01	XSSS	11.63	0.98	6	0	5.24567	0.43	5.51767	0.41	0.950704	0.21	3.40667	0.21	0.838333	0.06	4.06	0.43	2.85267	0.08	1.22233	0.25	2.34034	0.19	1.662	0.22	1.39833	0.05	1.18943	0.33
129	BMK190121-P562-010121-01	XSSX	11.3333	0.57735	6	0	5.24567	0.482871	5.51767	0.194014	0.950704	0.0552591	3.40667	0.38669	0.838333	0.0472899	4.06	0.237552	2.85267	0.194068	1.22233	0.0928134	2.34034	0.204618	1.662	0.151595	1.39833	0.140927	1.18943	0.0170819
130	BMK190121-P562-010232-01	XSXY	5.33333	0.57735	6	0	4.914	0.274696	4.79033	0.339541	1.02582	0.124542	3.55133	0.399422	0.540333	0.0955922	6.57	0.57	2.75867	0.387247	0.609333	0.123811	4.53	0.06	1.39667	0.382205	0.817333	0.120379	1.71275	0.337857
131	BMK190121-P562-010233-01	XYDL	8.33333	1.52753	6	0	5.197	0.179851	5.28167	0.22704	0.98397	0.03065	3.18367	0.109351	0.624333	0.20266	5.1	0.68	2.73567	0.136511	0.780333	0.168177	3.50716	0.28	1.466	0.156557	0.95	0.16575	1.54278	0.645027
132	BMK190121-P562-010234-01	XX	5.3	2.18	6	0	4.84433	0.184895	7.06033	0.0692989	0.686134	0.032693	3.586	0.0971236	0.662333	0.0251064	5.41881	0.230326	2.65233	0.0540031	0.833667	0.0542248	3.19295	0.263656	1.64167	0.111339	1.22967	0.00950438	1.33465	0.0809222
133	BMK190121-P562-010235-01	XYZ	4.24	2.51	6	0	4.903	0.43	5.526	0.12	0.88726	0.05	2.918	0.15	0.654	0.12	4.46177	0.67	2.633	0.03	0.829	0.6	3.17612	0.39	1.464	0.2	1.037	0.04	1.41176	0.28
134	BMK190121-P562-010590-01	XLM	3.28	3.16	6	0	2.696	0.587353	2.53967	0.36003	1.06156	0.225181	1.996	0.175308	0.930667	0.121858	2.15401	0.11562	1.73333	0.127868	0.890667	0.0835783	1.95228	0.156013	0.8605	0.177484	1.189	0.0579828	0.72	0.154603
135	BMK190121-P562-010126-01	XMAGY	6	0.59	6	0	2.85833	0.337364	0.505667	0.0263502	5.6526	0.36829	2.82267	0.355086	0.535	0.072298	5.28	0.49	2.22733	0.184232	0.765	0.0943027	2.92309	0.156577	1.239	0.0879318	0.873	0.0195192	1.42006	0.113362
136	BMK190121-P562-010520-01	XMF	4.66667	2.08167	6	0	2.36467	0.578365	2.78667	0.18	0.848565	0.175227	1.94967	0.132479	0.341333	0.0266583	5.71	0.183991	1.55933	0.155514	0.478667	0.0775648	3.24899	0.670826	0.510333	0.0533135	0.528	0.0409512	0.971719	0.136788
137	BMK190121-P562-010236-01	XXiang	8.5	0.707107	6	0	4.933	0.296507	4.708	0.687693	1.04779	0.11247	2.7795	0.183197	0.372	0.0348784	7.47148	0.283881	2.3925	0.173785	0.579	0.0315008	4.13	0.426732	1.573	0.166865	0.6875	0.0848015	2.29	0.40143
138	BMK190121-P562-010237-01	XY	10.6667	1.52753	6	0	4.072	0.48521	4.181	0.304586	0.97393	0.0972815	2.621	0.141382	0.547	0.0734597	4.79159	0.669717	2.304	0.162371	0.961	0.135652	2.3975	0.244984	1.184	0.327382	0.941	0.0722703	1.25824	0.511988
139	BMK190121-P562-010238-01	XGS	13	3.28	6	0	1.995	0.23	5.904	0.23	0.337907	0.04	1.202	0.17	0.655	0.06	1.84	0.38	3.001	0.3	0.633	0.09	4.74092	0.76	2.057	0.17	0.961	0.08	2.14048	0.24
140	BMK190121-P562-010239-01	XN	6.66667	2.3094	6	0	3.672	0.728671	4.416	0.272198	0.831522	0.177135	2.815	0.15629	0.5585	0.072009	5.04115	0.678093	2.2875	0.109971	0.6515	0.133247	3.50893	0.08	1.131	0.155246	0.922	0.201462	1.23	0.363233
141	BMK190121-P562-010240-01	XCL	11.25	1.25831	6	0	3.687	0.484915	3.75833	0.531926	0.98102	0.218404	2.42333	0.135428	0.819	0.100109	2.95897	0.337484	2.0625	0.100556	1	0.079759	2.06267	0.12412	1.1205	0.158247	1.118	0.111898	1.00867	0.129154
142	BMK190121-P562-010526-01	YMJ	6.25	1.89297	6	0	4.19733	0.266979	5.46367	0.552569	0.768226	0.126956	3.016	0.0825813	0.58	0.0427629	5.2	0.529537	2.494	0.0609829	0.76	0.0799687	3.28	0.307509	1.239	0.36074	1.02367	0.06831	1.21089	0.449776
143	BMK190121-P562-010135-01	YDTJ	5	2.69	6	0	1.12667	0.43	5.657	0.32	0.199163	0.06	2.68733	0.443461	0.430333	0.0277369	6.24	0.639982	2.165	0.0337787	0.725667	0.0217332	2.98451	0.0599004	1.45833	0.0809032	0.773	0.0364966	1.88622	0.0318202
144	BMK190121-P562-010136-01	YSY	6.5	0.707107	6	0	2.582	0.25	4.0765	0.369817	0.633386	0.169454	2.00333	0.28	0.5655	0.0304056	3.54	0.2135	2.458	0.0806102	0.7875	0.00636396	3.12179	0.12759	1.9935	0.0120208	0.873	0.0169706	2.2838	0.0306261
145	BMK190121-P562-010137-01	YBDF	4.32	3.41	6	0	3.3075	0.67	4.2	0.67	0.7875	0.21	2.736	0.26	0.527	0.16	5.19165	0.39	2.062	0.2	5.98	0.11	0.344816	0.28	1.507	0.17	0.936	0.03	1.61004	0.06
146	BMK190121-P562-010528-01	YF	15.19	3.55903	6	0	4.979	0.270503	5.01933	0.888614	0.991964	0.290555	3.06867	0.201206	0.62	0.0341214	4.95046	0.447732	2.38367	0.0723558	0.815667	0.0920777	2.92452	0.383333	1.17567	0.247172	1.025	0.0833722	1.1441	0.204241
147	BMK190121-P562-010529-01	YT	7.02	3.02	6	0	5.223	0.54	5.412	0.18	0.965078	0.03	3.134	0.32	0.475	0.06	6.59789	0.36	2.496	0.11	0.836	0.16	2.98565	0.21	1.042	0.22	0.867	0.08	1.20185	0.26
148	BMK190121-P562-010530-01	YJ	8.4	2.16025	6	0	3.32533	0.247245	4.836	0.820017	0.687621	0.0806339	2.66867	0.166486	0.607667	0.0735473	4.39	0.315507	2.10733	0.148672	0.687667	0.0261056	3.07337	0.280271	0.912	0.0807482	0.991333	0.0925017	0.920269	0.16857
149	BMK190121-P562-010141-01	YuFei	4.23	1	6	1.1547	2.614	0.049	3.21133	1.54017	0.813992	0.656802	2.17333	0.15673	0.446	0.0431393	4.87	0.820458	1.89133	0.0484183	0.506667	0.118095	3.73	0.37	0.962333	0.118686	0.858333	0.120898	1.12455	0.0732324
150	BMK190121-P562-010142-01	YJJ	5.11	3.19	6	0	4.79	0.23	5.208	0.28	0.919739	0.12	2.93267	0.11773	0.428333	0.0595427	6.85	0.23	2.31333	0.172291	0.526	0.0684324	4.4	0.474779	1.44433	0.0582437	0.722	0.109343	2	0.347226
151	BMK190121-P562-010143-01	YSZ	7.09	2.76	10	5.28	6.27	1.22225	5.255	1.69	1.19315	0.42	2.734	0.0667757	0.384	0.0798999	7.12	1.54429	2.145	0.499174	0.75	0.0311769	2.85977	0.638075	1.89367	0.164102	0.745333	0.209424	2.54	0.821349
152	BMK190121-P562-010144-01	YuTao	6.5	1.73205	6	0	4.26633	0.394826	5.52233	0.382077	0.77256	0.046055	3.082	0.068388	0.632	0.0668182	4.88	0.605084	2.478	0.133288	0.678	0.0277654	3.65956	0.212109	1.177	0.411439	0.918667	0.0643137	1.28448	0.593757
153	BMK190121-P562-010242-01	YDH	8.33333	0.57735	6	0	1.60833	0.134448	2.39867	0.434467	0.670511	0.0847654	1.56533	0.0585605	0.600667	0.0886924	2.61	0.280953	1.255	0.138156	0.701667	0.0454569	1.79	0.300041	0.880333	0.0162583	0.909333	0.0690604	0.972419	0.0869967
154	BMK190121-P562-010243-01	ZHBM	8.98	3.22	6	0	2.14467	0.25	6.009	0.02	0.356909	0.02	3.46833	0.0051316	0.533	0.0848705	6.51	0.994096	2.71233	0.0361156	0.584333	0.0130512	4.64314	0.111122	1.55567	0.150028	0.607667	0.018037	2.56283	0.272963
155	BMK190121-P562-010244-01	ZCJF	7.78	2	6	0	4.433	0.1	5.27467	0.723245	0.840432	0.121175	3.04967	0.374586	0.628333	0.0790713	4.85	0.600138	2.45533	0.203273	0.814333	0.0654688	3.01389	0.135296	1.41767	0.159358	0.983	0.107633	1.45021	0.237096
156	BMK190121-P562-010148-01	ZZ	9	3.65	6	0	4.04967	0.617403	4.71667	0.495996	0.858587	0.150957	2.99833	0.139951	0.451	0.0449333	6.65	0.439034	2.625	0.156038	0.881333	0.0502129	2.98036	0.138536	2.234	0.107392	1.05	0.0385746	2.12792	0.0812575
157	BMK190121-P562-010539-01	ZZM	8.25	1.70783	6	0	0.467333	0.0845276	0.715667	0.0990299	0.653004	0.100947	0.494	0.063616	0.282333	0.0404722	1.75	0.101091	0.568667	0.0858778	0.373333	0.0104083	1.52039	0.217335	0.264	0.0697011	0.172	0.0202546	1.52365	0.369344
158	BMK190121-P562-010245-01	ZLB	8	3.29	6	0	4.143	0.16	4.604	0.08	0.89987	0.04	2.868	0.07	0.587	0.08	4.88586	0.34	2.572	0.18	0.717	0.13	3.58717	0.29	1.238	0.17	0.853	0.05	1.45135	0.08
159	BMK190121-P562-010246-01	ZZun	13.1	2.15	6	0	1.60833	0.23	4.666	0.61	0.344692	0.03	1.00467	0.27	0.586	0.15	1.71	0.34	2.539	0.22	0.723	0.2	3.51176	0.18	1.996	0.19	0.893	0.03	2.23516	0.22
160	BMK190121-P562-010247-01	ZHYN	7.5	0.707107	10.1	2.36	3.31467	2.88373	5.1715	2.07536	0.640949	0.337826	2.90833	0.117142	0.610333	0.03	4.77	0.659928	2.85833	0.113531	1.152	0.0710211	2.49082	0.238247	2.60467	0.227073	1.23367	0.356394	2.11	0.759803
161	BMK190121-P562-010669-1	BQB	13.2	3.26	6	0	6.7	1.2	4.93	0.99	1.35903	0.49	3.75	0.26	0.41	0.07	9.15	0.57	2.91	0.4	0.71	0.05	4.1	0.38	1.47	0.2	0.63	0.08	2.33	0.19
162	BMK190121-P562-010670-1	DMZTY	7.36	1.22	6	0	3.34	0.3	4.67	0.34	0.715203	0.12	2.77	0.15	0.5	0.02	5.54	0.13	2.17	0.14	0.66	0.05	3.29	0.1	1.02	0.09	0.9	0.06	1.13	0.16
163	BMK190121-P562-010671-1	DSMBY	8.45	3.34	6	0	3.44	0.17	3.98	0.39	0.864322	0.03	2.88	0.14	0.74	0.05	3.89	0.43	2.39	0.13	0.9	0.12	2.66	0.19	1.29	0.19	0.96	0.12	1.34	0.07
164	BMK190121-P562-010672-1	GXYXP	7.58	3.12	6	0	3.58	0.15	5.87	0.19	0.609881	0.12	3.11	0.19	0.62	0.04	5.02	0.23	2.4	0.32	0.81	0.07	2.97	0.29	1.77	0.22	2.03	0.05	0.87	0.16
165	BMK190121-P562-010673-1	DSMRYY	11.57	2.68	6	0	2.68	0.37	3.08	0.36	0.87013	0.08	2.93	0.23	0.73	0.13	4.01	0.48	2.52	0.09	0.72	0.13	3.5	0.63	1.33	0.15	1.07	0.11	1.24	0.12
166	BMK190121-P562-010674-1	DSMY	10.22	3.1	6	0	3.44	0.46	2.72	0.51	1.26471	0.16	2.93	0.16	0.76	0.07	3.86	0.67	2.57	0.23	0.82	0.2	3.13	0.43	1.41	0.05	1.15	0.08	1.23	0.2
167	BMK190121-P562-010675-1	DXZBG	11.6	2.12	6	0	5.6	0.12	5.68	0.08	0.985915	0.06
168	BMK190121-P562-010676-1	HLG	5.79	0.93	6	0
169	BMK190121-P562-010677-1	FHBG	6.24	0.72	6	0
170	BMK190121-P562-010678-1	FL	5.91	1.03	6	0
171	BMK190121-P562-010679-1	JYD	8.12	1.9	6	0
172	BMK190121-P562-010680-1	YYBGY	5.7	0.24	6	0
173	BMK190121-P562-010681-0	JL	4.3	0.98	6	0
174	BMK190121-P562-010684-0	QYDSM	6	2.53	6	0	3.2	0.28	4.14	0.58	0.772947	0.02	2.58	0.23	0.75	0.00550757	3.44	0.67	2.45	0.0407799	0.89	0.15	2.75	0.0550353	1.94	0.09	1.94	0.12	1	0.1
175	BMK190121-P562-010685-1	QX	6.9	1.28	6	0	4.24	0.3	4.76	0.2	0.890756	0.2	2.66	0.3	0.55	0.04	4.84	0.32	2.34	0.1	0.73	0.05	3.21	0.22	1.29	0.05	0.92	0.08	1.4	0.23
176	BMK190121-P562-010686-0	RHY	7.8	1.75	6	0
177	BMK190121-P562-010688-0	XG	6.9	2.1	6	0
178	BMK190121-P562-010689-0	ZZZH	9.25	1.28	6	0	5.9	0.09	6.13	0.05	0.96248	0.22
179	BMK190121-P562-010692-1	ZGN	11.3	1.26	6	0
180	BMK190121-P562-010693-1	SFG	4.1	0.75	6	0
181	BMK190121-P562-010694-1	WCJ	3.1	3.12	6	0	3.64	0.38	6.14	0.21	0.592834	0.14	3.082	0.35	0.73	0.05	4.2	0.29	2.38	0.13	0.92	0.2	2.59	0.19	2.2	0.16	2.26	0.07	0.97	0.02
182	BMK190121-P562-010695-1	XPH	2.57	3.26	6	0	3.429	0.23	3.922	0.39	0.874299	0.21	0.863333	0.748397	0.9705	0.0233345	0.89	0.080194	1.295	0.046669	0.9705	0.0233345	1.33533	0.080194	1.158	0.101823	1.0415	0.0176777	1.11285	0.116655
183	BMK190121-P562-010697-0	SGS	6.77	2.21	6	0	5.95	0.02	6.28	0.11	0.947452	0.22
184	BMK190121-P562-010698-0	TLT	5.8	1.21	6	0	5	0.11	5.32	0.09	0.93985	0.08
185	BMK190121-P562-010699-0	QHZ	15.73	2.48	6	0	4.098	0.26	5.722	0.61	0.716183	0.02	2.73	0.17	0.56	0.07	4.88	0.38	2.23	0.05	0.71	0.03	3.14	0.29	1.35	0.17	0.74	0.02	1.82	0.13
186	BMK190121-P562-010700-0	YX	7.3	1.37	6	0	5.6	0.12	6.13	0.06	0.91354	0.19
187	BMK190121-P562-010703-0	BYSJ	8.3	1.92	6	0
188	BMK190121-P562-010704-0	YH	12.3	1.86	6	0
189	BMK190121-P562-010705-0	ZZZS	4.57	1.18	6	0
190	BMK190121-P562-010775-1	NHSQ	11.69	2.14	9.83	2.15
191	BMK190121-P562-010776-1	NNF	5.92	1.57	6	0
192	BMK190121-P562-010777-1	DFHSH	4.6	1.34	6	0
193	BMK190121-P562-010777-1	DFHSH	5.68	1.29	6	0
194	BMK190121-P562-010779-1	HPBM	8.24	3.1	6		4.68	0.1	5.89	0.09	0.794567	0.08	3.38	0.03	0.5	0.05	6.76	0.76	2.68	0.05	0.52	0.03	5.15	0.21	1.52	0.13	0.56	0.03	2.71	0.16
195	BMK190121-P562-010780-1	WDFBG	4.69	3.2	6	0	3.59	0.21	4.21	0.18	0.852732	0.23	3.02	0.12	0.59	0.07	5.12	0.19	2.73	0.09	0.83	0.05	3.29	0.33	1.62	0.06	0.93	0.21	1.74	0.08

## Sheet: Table S2
Table S2. 195 C. sinense accessions with SLAF numbers and depth
Sample ID of Cymbidium sinense	SLAF number	Total depth	Average depth
BBQZ	392025	3066550	7.8223
BM	462536	3112345	6.7289
BQB	169818	4289225	25.2578
BQD	476029	3120354	6.555
BSZ	468682	4354272	9.2905
BTE	356617	1411949	3.9593
BW	360564	5831267	16.1726
BW1	390324	2004491	5.1355
BYSJ	232087	3908215	16.8394
CS20WB02	249725	3234160	12.9509
CS20WB03	468899	2858262	6.0957
CS20WP01	432181	1926664	4.458
CS20WP03	393413	1453931	3.6957
CS20WP04	433421	1862702	4.2977
CS20WP041	342507	4875104	14.2336
CS20WP06	493873	4112561	8.3272
CS20WP07	407298	1903821	4.6743
CS20WP08	425935	1911040	4.4867
CS20WP081	381937	4054373	10.6153
CS20WP09	465959	2587547	5.5532
CS20WP10	368325	4671170	12.6822
CS20WP14	408782	1580773	3.867
CS20YP02	373094	1378369	3.6944
CS20YP03	419155	4380490	10.4508
CS20YP04	446823	2445095	5.4722
CS20YP05	546091	4790775	8.7729
CS20YP07	489217	3210263	6.562
CS20YP08	336436	4331157	12.8736
CS20YP09	398346	1732897	4.3502
DBJS	394086	1634010	4.1463
DDF	469602	2557738	5.4466
DFHSH	371063	7359222	19.8328
DHB	272143	1117000	4.1045
DM	462449	2453533	5.3055
DMG	445016	2155252	4.8431
DMZ	417408	1944640	4.6588
DMZTY	256029	5005749	19.5515
DS	451938	2441032	5.4013
DSM	478612	2670437	5.5795
DSMBY	270932	4604072	16.9935
DSMGY	511530	3424691	6.695
DSMRYY	252752	4719318	18.6717
DSMY	213801	4463911	20.8788
DTQL	512662	3095929	6.0389
DX	479576	2447694	5.1039
DXG	495024	3292335	6.6509
DXJS	449962	2821641	6.2708
DXZBG	238926	4573978	19.1439
EJZ	453049	3874295	8.5516
FC	480145	2753898	5.7356
FCFC	333756	5422538	16.247
FCY	531108	3769802	7.098
FG	480650	5584956	11.6196
FGHM	470210	2578027	5.4827
FGJL	486350	2924865	6.0139
FHBG	258795	6714396	25.9448
FHN	490611	2866150	5.842
FHZ	411817	1721674	4.1807
FL	128232	1205447	9.4005
FLS	384109	5805387	15.1139
FS	385856	1495038	3.8746
GH	423858	4917424	11.6016
GXMD	493363	3221205	6.5291
GXYXP	206127	4454713	21.6115
GongZouL	462171	4929916	10.6669
GouZuiLv	516473	5396923	10.4496
HBJL	415428	2092355	5.0366
HBS	429141	1887994	4.3995
HGD	318793	4529401	14.208
HJN	407121	4469803	10.9791
HJZB	325989	1044254	3.2033
HLG	291647	8128399	27.8707
HPBM	357620	6329902	17.7001
HPJL	454106	3199728	7.0462
HPSX	478615	3197770	6.6813
HTY	472125	3844060	8.142
HXHD	444436	3021806	6.7992
HZH	471086	4038129	8.572
JFD	457258	2955761	6.4641
JFLM	441084	2680951	6.0781
JG	462546	2772427	5.9938
JHS	430949	2419616	5.6146
JL	217516	4496101	20.6702
JN	461975	4739475	10.2592
JNSJ	466142	2913402	6.25
JNZ	376315	1590935	4.2277
JSQ205	454360	4060492	8.9367
JSQ638	484690	2657634	5.4832
JYD	270283	5159068	19.0877
LBH	425193	2788437	6.5581
LF	452286	2883372	6.3751
LFJS	297258	1984456	6.6759
LFZ	472213	4210758	8.9171
LHD	462208	4401474	9.5227
LHH	439003	2337765	5.3252
LNDM	365113	3366931	9.2216
LQD	387786	1642345	4.2352
LXN	472915	4578061	9.6805
LY	376696	1356590	3.6013
LZBM	402829	3474902	8.6262
MD	574782	8007812	13.9319
MLSJ	322412	5436222	16.8611
MLXY	411801	1724060	4.1866
NHM	456579	4691963	10.2763
NHSQ	328087	11054275	33.6931
NNF	354836	9652603	27.203
PLZS	489023	3237890	6.6211
QH	427608	2105155	4.9231
QHJZ	438445	2989342	6.8181
QHZ	180232	2954084	16.3905
QL	387071	1379224	3.5632
QLJ	465622	3414973	7.3342
QX	204471	3321081	16.2423
QYDSM	247773	4567353	18.4336
RB	437879	2205611	5.037
RB1	461185	3693418	8.0085
RHY	217348	6134241	28.2231
RJ	475048	3209250	6.7556
RX	471238	4871171	10.337
SBJ	482690	4392038	9.0991
SBJZ	319505	4590393	14.3672
SFG	200638	2318628	11.5563
SGS	284347	3297264	11.5959
SJG	486097	3035438	6.2445
SJL	336862	4237948	12.5807
SMC	467098	2757616	5.9037
SMR	375757	6686392	17.7945
SYH	388511	4655193	11.9821
SZDYM	382082	1721182	4.5047
SZQ	439221	2872610	6.5402
TFQ	453373	2968999	6.5487
TJ	478801	2740301	5.7233
TL	475505	6062709	12.75
TLT	263991	4018943	15.2238
TPY	376877	1799005	4.7735
TS	346141	6015277	17.3781
WCJ	211036	2214364	10.4928
WCL	331189	3695516	11.1583
WDF	341651	2859549	8.3698
WDFBG	394698	6530334	16.5451
WHQD	508173	4170303	8.2065
WNZ	464583	2611061	5.6202
WSQD	473171	5493002	11.6089
WY	511448	4897171	9.5751
WZCBG228	435892	6770055	15.5315
WZCBG505	418669	5442144	12.9987
WZZ	510061	4291589	8.4139
XCL	412148	2566517	6.2272
XG	289398	4405899	15.2244
XGS	417440	3718133	8.907
XJ	452711	2573804	5.6853
XLM	354094	1889158	5.3352
XMAGY	413787	1773282	4.2855
XMF	389234	3501551	8.996
XN	377359	6365829	16.8694
XPH	161025	1909011	11.8554
XPZ	385204	8551788	22.2007
XSHH	496909	3492250	7.0279
XSHH1	485008	3221150	6.6414
XSHY	483337	4301763	8.9001
XSJZ	450504	2637894	5.8554
XSSS	420113	2968138	7.0651
XSSX	445629	2417497	5.4249
XSXY	477663	3115785	6.523
XX	378114	5807199	15.3583
XXiang	412720	4135821	10.0209
XY	388375	5758464	14.8271
XYDL	480310	3205924	6.6747
XYZ	372623	5715850	15.3395
YBDF	469781	3103337	6.6059
YDH	294266	4793390	16.2893
YDTJ	439702	1961474	4.4609
YF	380868	5190451	13.628
YH	411897	6449837	15.6589
YJ	459499	2312698	5.0331
YJJ	440297	1812834	4.1173
YLY	491723	5169759	10.5136
YMJ	434720	2717050	6.2501
YSY	469553	2138770	4.5549
YSZ	395308	1602691	4.0543
YT	481401	3304106	6.8635
YX	224379	3321687	14.8039
YYBGY	257813	4875021	18.9091
YuFei	482958	3324932	6.8845
YuTao	464911	2749704	5.9145
ZCJF	362593	6337787	17.4791
ZGN	187268	2737871	14.6201
ZHBM	431337	10338922	23.9695
ZHYN	439676	3209113	7.2988
ZLB	485434	6423230	13.2319
ZZ	474995	3451350	7.2661
ZZM	475108	2389325	5.029
ZZZH	207971	3595827	17.29
ZZZS	404764	9755757	24.1023
ZZun	377920	3644530	9.6437
Total	675761	726612124	1075.25

## Sheet: Table S3
Table S3. Significant SNP MTAs
Trait	Chr	Pos	'-log10P	MAF
HCKB	cymsin_chr01	6135771	15.91	0.49
CEPKD	cymsin_contig4065	41089	15.71	0.05
HBKD	cymsin_chr03	103037433	13.81	0.05
HBKD	cymsin_chr11	117976748	13.62	0.48
HBPSL	cymsin_chr07	69595471	13.38	0.06
HBKD	cymsin_chr01	2578081	13.32	0.05
HBPSL	cymsin_chr10	23599897	13.25	0.05
HCKB	cymsin_chr08	108603748	13.07	0.05
HCKB	cymsin_chr01	242023729	12.9	0.06
HBPSL	cymsin_chr06	41653363	12.76	0.09
CEPKD	cymsin_chr17	69672278	12.66	0.05
CEPKD	cymsin_chr15	27628502	12.45	0.05
HBPSL	cymsin_chr14	97730472	12.37	0.06
HBPSL	cymsin_chr04	92810998	12.31	0.08
HBPSL	cymsin_chr03	169134073	12.03	0.05
HBPSL	cymsin_chr03	169134066	12.03	0.05
HCKB	cymsin_chr04	194023066	12.01	0.05
HBPSL	cymsin_chr03	169134045	12	0.05
HBPSL	cymsin_chr03	169134138	11.97	0.06
HBKD	cymsin_chr18	66203030	11.86	0.05
HCKB	cymsin_chr04	112963525	11.62	0.48
HBKD	cymsin_chr08	46041582	11.59	0.06
HCKB	cymsin_contig571	273697	11.55	0.05
HCKB	cymsin_contig2144	31446	11.5	0.05
HBPSL	cymsin_chr16	53246250	11.48	0.06
HBKD	cymsin_chr11	94141008	11.44	0.06
HCKB	cymsin_chr09	106604050	11.41	0.05
CEPKD	cymsin_chr19	55834591	11.38	0.07
HBKD	cymsin_chr01	226720394	11.37	0.05
HBPSL	cymsin_chr03	169134387	11.33	0.05
HBPSL	cymsin_chr03	169134364	11.33	0.05
HBPSL	cymsin_chr03	169134044	11.33	0.05
HBPSL	cymsin_chr03	169134046	11.3	0.05
HBKD	cymsin_chr14	67982060	11.27	0.05
HCKB	cymsin_chr01	7965612	11.26	0.49
HBPSL	cymsin_chr05	192115999	11.23	0.06
HBKD	cymsin_contig4063	45441	11.22	0.07
HBPSL	cymsin_chr02	201478752	11.21	0.05
HBKD	cymsin_chr20	11948946	11.19	0.05
HBKD	cymsin_chr02	19052815	11.07	0.05
HBPSL	cymsin_chr07	111165081	11.06	0.05
HBPSL	cymsin_chr07	111165021	11.04	0.05
HBKD	cymsin_chr01	137360023	11.04	0.07
CEPKD	cymsin_chr17	49360056	10.97	0.05
HBKD	cymsin_chr03	184551422	10.95	0.05
HBPSL	cymsin_chr06	101506815	10.95	0.06
HCKB	cymsin_chr13	30411338	10.86	0.06
HBKD	cymsin_chr02	108554353	10.85	0.06
HBPSL	cymsin_chr06	41653057	10.79	0.14
CBCKB	cymsin_chr01	93859751	10.76	0.49
CBCKB	cymsin_chr01	93859952	10.76	0.49
HCKB	cymsin_chr05	28056404	10.76	0.05
HBKD	cymsin_chr18	66203075	10.73	0.05
HBPSL	cymsin_chr02	234885356	10.68	0.07
HCKB	cymsin_chr05	169011238	10.68	0.05
CNKD	cymsin_chr06	135430179	10.66	0.46
CBCKB	cymsin_chr15	96352732	10.65	0.08
HCKB	cymsin_chr05	27962958	10.64	0.06
HCKB	cymsin_chr05	27963225	10.64	0.06
CEPKD	cymsin_chr19	32614291	10.64	0.07
HBKD	cymsin_chr01	223360642	10.58	0.05
HBKD	cymsin_chr01	223360881	10.58	0.05
HCKB	cymsin_chr17	15584114	10.58	0.05
HBKD	cymsin_chr13	43625949	10.56	0.05
HCKB	cymsin_chr07	15884741	10.53	0.3
HCKB	cymsin_chr05	196687570	10.53	0.05
HBKD	cymsin_chr02	194813992	10.5	0.05
HBKD	cymsin_chr01	39313315	10.46	0.05
HCKB	cymsin_chr15	19939049	10.41	0.05
HCKB	cymsin_chr15	19939095	10.41	0.05
HBPSL	cymsin_chr03	169134121	10.4	0.05
HBPSL	cymsin_chr09	79122736	10.39	0.05
HBKD	cymsin_chr02	19052769	10.38	0.06
HCKB	cymsin_chr13	93537042	10.37	0.05
CEPKD	cymsin_chr07	180965107	10.35	0.05
CEPKD	cymsin_chr19	84068406	10.35	0.05
HCKB	cymsin_chr06	182983063	10.33	0.06
HBKD	cymsin_chr01	130988154	10.33	0.05
HBPSL	cymsin_chr03	60144251	10.17	0.07
HCKB	cymsin_contig8455	24605	10.16	0.06
HBKD	cymsin_chr09	111380537	10.1	0.05
HBKD	cymsin_chr07	82844501	10.07	0.05
HBKD	cymsin_chr06	6413940	10.07	0.05
HBPSL	cymsin_chr07	111164802	10.06	0.06
HCKB	cymsin_chr05	28056446	10.04	0.07
HCKB	cymsin_chr16	105102861	10	0.05
HCKB	cymsin_chr12	37397003	10	0.06
CBCKB	cymsin_chr10	109884053	9.99	0.06
HCKB	cymsin_chr05	28056471	9.95	0.07
HBPSL	cymsin_chr05	178902372	9.93	0.11
CNKD	cymsin_chr05	107934632	9.92	0.49
HBPSL	cymsin_chr03	60144238	9.91	0.07
HBPSL	cymsin_chr03	60144482	9.9	0.07
HBPSL	cymsin_chr18	19968714	9.88	0.05
HBKD	cymsin_chr01	296449615	9.86	0.05
HCKB	cymsin_chr03	153019632	9.84	0.05
CEPKD	cymsin_chr19	55834892	9.82	0.05
HBKD	cymsin_chr01	137874920	9.79	0.06
HBKD	cymsin_chr08	50633410	9.78	0.05
HBPSL	cymsin_chr14	97730461	9.75	0.06
HBPSL	cymsin_chr01	188472661	9.68	0.1
HCKB	cymsin_chr15	8832007	9.67	0.05
HCKB	cymsin_chr15	8832048	9.67	0.05
HCKB	cymsin_chr06	63247695	9.66	0.06
HBPSL	cymsin_chr08	115560299	9.66	0.05
HBPSL	cymsin_chr08	115560349	9.66	0.05
HBPSL	cymsin_chr08	115560572	9.66	0.05
HBPSL	cymsin_chr08	115560594	9.66	0.05
HCKB	cymsin_chr03	191434364	9.65	0.05
HCKB	cymsin_chr06	63247401	9.64	0.05
CEPKD	cymsin_chr01	340912394	9.62	0.05
HBPSL	cymsin_chr01	11545412	9.61	0.06
HBPSL	cymsin_chr06	172921161	9.61	0.07
HBKD	cymsin_chr19	85967624	9.57	0.06
HBKD	cymsin_chr19	85967605	9.57	0.06
CEPKD	cymsin_chr16	25168345	9.53	0.05
CEPKD	cymsin_chr16	25168280	9.52	0.05
HCKB	cymsin_contig8455	24352	9.49	0.07
HBKD	cymsin_chr04	45132624	9.48	0.05
HBPSL	cymsin_chr20	12318011	9.48	0.06
HBKD	cymsin_chr08	41324356	9.47	0.06
HBKD	cymsin_chr04	109840097	9.47	0.06
HCKB	cymsin_chr19	54490402	9.47	0.06
HBPSL	cymsin_chr20	12317749	9.47	0.06
HBKD	cymsin_chr04	45132625	9.47	0.05
HBKD	cymsin_chr01	130988237	9.45	0.07
HBKD	cymsin_chr01	130988149	9.43	0.05
HCKB	cymsin_chr01	18582277	9.42	0.06
HCKB	cymsin_chr10	45403696	9.39	0.05
CEPKD	cymsin_chr03	109113205	9.39	0.05
HBPSL	cymsin_chr01	186947344	9.39	0.06
CEPKD	cymsin_chr07	180965108	9.36	0.06
HBPSL	cymsin_chr15	55145831	9.36	0.07
HBKD	cymsin_chr04	59670895	9.33	0.06
HBPSL	cymsin_chr13	11502725	9.32	0.05
HBKD	cymsin_chr04	109839914	9.32	0.07
HCKB	cymsin_chr01	5784794	9.32	0.05
HCKB	cymsin_chr06	10420294	9.32	0.05
HBKD	cymsin_chr20	7691951	9.31	0.06
HCKB	cymsin_chr03	134480677	9.3	0.06
HCKB	cymsin_chr19	45794392	9.3	0.05
HBPSL	cymsin_chr04	92811018	9.3	0.21
HBKD	cymsin_chr04	113249741	9.29	0.05
HBPSL	cymsin_chr10	90913855	9.29	0.06
HBPSL	cymsin_chr15	55145878	9.29	0.07
HBPSL	cymsin_chr03	132892203	9.29	0.05
HCKB	cymsin_chr01	140465141	9.29	0.05
HCKB	cymsin_chr11	29750736	9.28	0.06
HBPSL	cymsin_chr05	149169956	9.28	0.05
CNKD	cymsin_chr16	29178506	9.27	0.05
HBKD	cymsin_chr11	86704987	9.26	0.05
HBPSL	cymsin_chr09	17374345	9.24	0.05
HCKB	cymsin_chr17	25889427	9.24	0.06
CEPKD	cymsin_chr03	15296940	9.23	0.09
HBKD	cymsin_chr08	110257325	9.23	0.05
HCKB	cymsin_chr05	196687590	9.22	0.05
HBPSL	cymsin_chr05	162749316	9.22	0.08
CNKD	cymsin_chr06	43940067	9.22	0.06
CNKD	cymsin_chr06	43940070	9.22	0.06
HBKD	cymsin_contig3091	157100	9.21	0.47
HBKD	cymsin_contig3091	157133	9.21	0.46
HCKB	cymsin_contig8455	24396	9.21	0.08
HBKD	cymsin_chr20	38990181	9.21	0.05
HBPSL	cymsin_chr04	92811037	9.21	0.19
HBKD	cymsin_chr08	110257341	9.21	0.05
HBPSL	cymsin_chr02	146572769	9.18	0.06
HCKB	cymsin_chr20	3473986	9.17	0.07
HBPSL	cymsin_chr01	186947381	9.17	0.06
HCKB	cymsin_chr07	122977182	9.16	0.06
HCKB	cymsin_chr10	45403740	9.16	0.05
HBKD	cymsin_chr20	34721194	9.16	0.06
HCKB	cymsin_chr01	5784809	9.13	0.05
HBKD	cymsin_chr12	95061507	9.12	0.05
HBKD	cymsin_chr09	117341481	9.11	0.07
CNKD	cymsin_chr11	87586745	9.11	0.06
CNKD	cymsin_chr11	87586731	9.11	0.06
HBPSL	cymsin_chr02	234885064	9.11	0.07
CNKD	cymsin_chr03	23883971	9.09	0.05
HCKB	cymsin_chr10	45403760	9.08	0.05
HBKD	cymsin_chr07	69595440	9.08	0.07
HBKD	cymsin_chr02	277971245	9.08	0.07
HBPSL	cymsin_chr16	43968516	9.05	0.11
CEPKD	cymsin_chr17	8636795	9.04	0.07
HBKD	cymsin_chr02	201347797	9.04	0.05
HBPSL	cymsin_chr09	61382272	9.03	0.05
HBKD	cymsin_chr06	6413963	9.03	0.05
HBKD	cymsin_chr06	181696012	9.03	0.06
HCKB	cymsin_chr11	29750724	9.01	0.05
CEPKD	cymsin_chr02	130960152	9.01	0.07
CEPKD	cymsin_chr01	147059616	9.01	0.06
HCKB	cymsin_chr15	58861962	9	0.05
HCKB	cymsin_chr04	184900830	8.99	0.06
CBCKB	cymsin_chr14	57056080	8.99	0.05
HBPSL	cymsin_chr01	287519093	8.99	0.11
HBKD	cymsin_chr12	71018342	8.98	0.05
CEPKD	cymsin_chr11	47407803	8.98	0.06
CBCKB	cymsin_chr15	15527298	8.97	0.05
HBKD	cymsin_chr07	89904483	8.97	0.05
HBPSL	cymsin_chr02	146572714	8.97	0.06
HBKD	cymsin_chr04	175880518	8.97	0.05
HBKD	cymsin_contig2296	62516	8.95	0.05
HCKB	cymsin_chr05	83643724	8.95	0.06
HCKB	cymsin_chr02	222744690	8.94	0.06
HCKB	cymsin_chr08	62859793	8.93	0.05
HCKB	cymsin_chr11	96755750	8.93	0.06
HCKB	cymsin_chr02	222744648	8.92	0.06
HBKD	cymsin_chr05	37833517	8.92	0.05
HCKB	cymsin_chr01	7123953	8.91	0.06
CNKD	cymsin_chr06	176054637	8.88	0.48
HBKD	cymsin_chr01	187300109	8.88	0.06
HBKD	cymsin_chr04	199798341	8.87	0.05
HBKD	cymsin_chr04	199798362	8.86	0.05
HBKD	cymsin_chr02	105980572	8.86	0.06
HCKB	cymsin_chr01	257247621	8.85	0.06
HCKB	cymsin_chr01	257247637	8.85	0.06
HBPSL	cymsin_chr17	9756897	8.85	0.05
HBKD	cymsin_chr01	91733884	8.83	0.49
HCKB	cymsin_chr16	105102801	8.83	0.05
HBKD	cymsin_chr04	154744470	8.82	0.05
HBPSL	cymsin_chr04	92811044	8.81	0.16
HBKD	cymsin_chr20	39354601	8.81	0.05
HBPSL	cymsin_chr01	188948820	8.8	0.08
HCKB	cymsin_chr02	120126190	8.8	0.05
HBPSL	cymsin_chr17	9756896	8.79	0.05
CNKD	cymsin_chr06	43940063	8.79	0.06
HBKD	cymsin_chr14	63075573	8.79	0.07
HBKD	cymsin_chr01	223360832	8.79	0.06
CEPKD	cymsin_chr03	15296963	8.78	0.08
HBKD	cymsin_chr16	23330197	8.77	0.06
HBKD	cymsin_chr16	23330121	8.77	0.06
HBPSL	cymsin_chr07	15884557	8.76	0.32
HBPSL	cymsin_chr01	186947564	8.75	0.08
HCKB	cymsin_chr06	133981654	8.75	0.49
CEPKD	cymsin_chr13	33343162	8.73	0.05
CEPKD	cymsin_chr17	8636816	8.73	0.07
CEPKD	cymsin_chr01	62361205	8.71	0.05
HCKB	cymsin_chr12	45695667	8.71	0.48
HBPSL	cymsin_chr07	68693836	8.7	0.05
HBKD	cymsin_chr07	119839899	8.7	0.06
HCKB	cymsin_chr02	222744472	8.69	0.06
HBPSL	cymsin_chr06	81964977	8.67	0.05
HBKD	cymsin_chr11	117977061	8.67	0.48
HBKD	cymsin_chr07	72932891	8.67	0.07
HCKB	cymsin_chr02	222744462	8.67	0.06
HCKB	cymsin_chr03	2710593	8.66	0.06
HCKB	cymsin_chr19	30298078	8.66	0.08
CEPKD	cymsin_chr04	129021898	8.66	0.05
HBKD	cymsin_chr02	177317155	8.64	0.06
HBPSL	cymsin_chr11	80130030	8.64	0.07
HBKD	cymsin_chr20	44582162	8.63	0.05
HBKD	cymsin_chr20	37750459	8.63	0.05
HCKB	cymsin_contig7838	13040	8.6	0.07
HBKD	cymsin_chr07	188304328	8.6	0.08
HBKD	cymsin_chr12	55261577	8.59	0.05
HCKB	cymsin_chr11	33181755	8.59	0.08
HCKB	cymsin_chr05	95303288	8.59	0.06
HBKD	cymsin_chr18	44920794	8.59	0.07
HBPSL	cymsin_chr17	69116519	8.58	0.06
HBPSL	cymsin_chr15	10716845	8.57	0.08
CNKD	cymsin_chr02	121859302	8.56	0.48
CEPKD	cymsin_chr17	8636794	8.56	0.07
HCKB	cymsin_chr14	12953581	8.55	0.07
HCKB	cymsin_chr12	47716882	8.54	0.06
HCKB	cymsin_chr07	82196708	8.54	0.07
HBPSL	cymsin_chr04	60805718	8.54	0.08
HCKB	cymsin_chr18	77753440	8.53	0.05
HCKB	cymsin_chr19	30298086	8.51	0.05
HBKD	cymsin_chr07	16570880	8.51	0.05
HBPSL	cymsin_chr01	41843193	8.5	0.09
HCKB	cymsin_chr03	18146121	8.49	0.06
HBKD	cymsin_chr08	50633571	8.48	0.07
HCKB	cymsin_chr01	84383531	8.48	0.05
HCKB	cymsin_chr11	126648525	8.48	0.06
HCKB	cymsin_chr03	203379155	8.47	0.05
HBKD	cymsin_chr03	140245522	8.47	0.06
HBPSL	cymsin_chr13	59108628	8.47	0.06
HBPSL	cymsin_chr11	85115191	8.46	0.09
HBKD	cymsin_chr20	29786239	8.45	0.05
HCKB	cymsin_chr11	112792382	8.45	0.06
HBPSL	cymsin_chr02	201478549	8.44	0.07
CBCKB	cymsin_chr01	63951124	8.44	0.06
HBKD	cymsin_chr05	194911885	8.44	0.06
HCKB	cymsin_chr18	77753649	8.44	0.05
HCKB	cymsin_chr01	257257139	8.44	0.05
HBPSL	cymsin_chr04	110036024	8.43	0.05
HBPSL	cymsin_chr11	29281768	8.43	0.06
HCKB	cymsin_chr08	96553421	8.41	0.06
HBPSL	cymsin_chr11	85115439	8.4	0.09
HBKD	cymsin_chr01	116920311	8.39	0.05
HCKB	cymsin_chr02	43411174	8.39	0.5
HCKB	cymsin_chr02	43411133	8.39	0.5
HCKB	cymsin_chr02	43411111	8.39	0.5
HCKB	cymsin_chr02	43411107	8.39	0.5
HCKB	cymsin_chr20	60792834	8.38	0.06
CEPKD	cymsin_chr07	141109414	8.38	0.07
HBPSL	cymsin_chr03	15689654	8.37	0.06
HCKB	cymsin_chr15	8832011	8.37	0.05
HCKB	cymsin_chr19	30298047	8.36	0.08
HBPSL	cymsin_chr02	201478441	8.36	0.07
CEPKD	cymsin_chr20	65023891	8.36	0.06
HCKB	cymsin_chr02	248922318	8.35	0.06
HBKD	cymsin_chr19	30119607	8.34	0.05
HBPSL	cymsin_chr01	189081326	8.34	0.05
HCKB	cymsin_chr15	6986338	8.33	0.06
CEPKD	cymsin_chr07	141109254	8.33	0.08
HCKB	cymsin_chr07	73082344	8.32	0.48
HCKB	cymsin_contig3091	168139	8.32	0.07
HBKD	cymsin_chr07	119839952	8.32	0.06
HBPSL	cymsin_chr11	85115403	8.32	0.06
HBPSL	cymsin_chr03	15689389	8.31	0.07
HBKD	cymsin_contig3486	106222	8.31	0.05
HCKB	cymsin_chr01	178463619	8.31	0.06
HBPSL	cymsin_chr06	172009313	8.31	0.09
HBKD	cymsin_chr07	119840209	8.3	0.06
HBKD	cymsin_chr07	119840178	8.3	0.06
HCKB	cymsin_chr09	136725507	8.3	0.05
HBKD	cymsin_chr04	53292485	8.29	0.08
HBKD	cymsin_chr03	4582696	8.29	0.05
CBCKB	cymsin_chr16	60138374	8.29	0.36
HBKD	cymsin_contig571	257921	8.28	0.06
HBKD	cymsin_chr02	105980251	8.28	0.06
HBPSL	cymsin_chr05	146230382	8.28	0.05
HBKD	cymsin_chr07	110907245	8.27	0.07
HCKB	cymsin_chr14	12953586	8.26	0.07
HCKB	cymsin_chr02	80620104	8.25	0.06
CNKD	cymsin_chr03	105506548	8.24	0.05
HCKB	cymsin_chr07	151532589	8.23	0.07
HBPSL	cymsin_chr01	56962483	8.23	0.06
HCKB	cymsin_contig4458	73457	8.23	0.06
HBPSL	cymsin_chr11	85115205	8.22	0.09
HBPSL	cymsin_chr11	85115466	8.22	0.09
CEPKD	cymsin_chr04	55673674	8.22	0.1
HCKB	cymsin_chr17	15841940	8.22	0.09
HCKB	cymsin_chr17	28418113	8.21	0.06
HBKD	cymsin_chr01	92536679	8.21	0.08
HCKB	cymsin_chr15	58861931	8.2	0.05
CEPKD	cymsin_chr03	15297313	8.2	0.05
HCKB	cymsin_chr15	58861901	8.2	0.05
HCKB	cymsin_chr15	58861700	8.2	0.05
HCKB	cymsin_chr09	106446032	8.19	0.11
HBKD	cymsin_chr08	46508823	8.19	0.06
CEPKD	cymsin_chr15	98965501	8.18	0.07
HBKD	cymsin_chr10	104825481	8.18	0.1
HCKB	cymsin_chr04	136824622	8.17	0.06
HBKD	cymsin_chr01	325560010	8.15	0.05
HCKB	cymsin_chr15	58861954	8.15	0.08
HCKB	cymsin_chr11	119450847	8.15	0.06
HCKB	cymsin_chr07	151532352	8.15	0.07
HBKD	cymsin_chr11	94288258	8.15	0.05
HBKD	cymsin_chr11	94288261	8.15	0.05
HCKB	cymsin_chr14	4938075	8.14	0.06
HBKD	cymsin_chr18	44920763	8.13	0.07
CEPKD	cymsin_chr03	3622659	8.13	0.05
HCKB	cymsin_chr15	58861872	8.13	0.05
HBKD	cymsin_chr06	114818860	8.12	0.06
HBKD	cymsin_chr04	68585212	8.11	0.06
HBKD	cymsin_chr01	31348085	8.11	0.07
HCKB	cymsin_chr05	170057760	8.11	0.07
HBKD	cymsin_chr11	117977041	8.1	0.5
HBPSL	cymsin_chr10	87818300	8.1	0.07
CEPKD	cymsin_chr07	180964798	8.09	0.06
HBKD	cymsin_chr11	120214044	8.08	0.05
HBKD	cymsin_chr06	114818681	8.08	0.06
HCKB	cymsin_chr01	278496785	8.08	0.07
HCKB	cymsin_chr08	108520187	8.07	0.08
CEPKD	cymsin_chr02	53838680	8.06	0.05
HBKD	cymsin_contig7222	69745	8.06	0.05
CBCKB	cymsin_chr01	253883563	8.05	0.06
CEPKD	cymsin_chr17	11636827	8.05	0.05
CEPKD	cymsin_chr16	4631859	8.05	0.05
CEPKD	cymsin_chr01	261193611	8.05	0.07
CBCKB	cymsin_chr02	134308509	8.05	0.05
CBCKB	cymsin_chr17	83544600	8.05	0.05
HBKD	cymsin_chr06	172602145	8.05	0.06
HBKD	cymsin_chr08	19654142	8.04	0.05
HBPSL	cymsin_chr07	90874252	8.04	0.06
HCKB	cymsin_chr04	194023028	8.04	0.07
CEPKD	cymsin_chr03	92296750	8.04	0.06
HBPSL	cymsin_contig1101	740666	8.03	0.05
HCKB	cymsin_chr11	117484548	8.02	0.07
HBKD	cymsin_chr19	85967519	8.01	0.06
HCKB	cymsin_chr01	18722077	8.01	0.08
HCKB	cymsin_chr02	148336577	8	0.06
HBPSL	cymsin_chr08	115566216	8	0.05
HBPSL	cymsin_chr08	115566292	8	0.05
HBPSL	cymsin_chr08	115566461	8	0.05
HBPSL	cymsin_chr08	115566481	8	0.05
HBPSL	cymsin_chr08	115566518	8	0.05
HBPSL	cymsin_chr08	115566545	8	0.05

## Sheet: Table S4
Table S4. KEGG annotation
Term Name	MainClass	GeneHitsInSelectedSet	AllGenesInSelectedSet	GeneHitsInBackground	AllGenesInBackground	p-value	enrichFactor	GeneListInSelectedSets	corrected p-value(BH method)
00199 Cytochrome P450	A09180 Brite Hierarchies	31	787	213	13026	4.51429e-06	2.4089	[Mol007161, Mol021806, Mol014655, Mol014993, Mol019941, Mol019546, Mol022614, Mol023723, Mol017761, Mol000864, Mol026576, Mol000784, Mol029049, Mol002022, Mol025666, Mol027262, Mol026295, Mol015755, Mol017216, Mol017314, Mol021754, Mol028948, Mol022527, Mol020847, Mol003984, Mol004710, Mol020384, Mol024281, Mol027255, Mol026022, Mol025173]	0.000898343
04090 CD molecules	A09180 Brite Hierarchies	13	787	56	13026	2.16708e-05	3.8423	[Mol017588, Mol019833, Mol009533, Mol017028, Mol014400, Mol016286, Mol026956, Mol009308, Mol022652, Mol026898, Mol024863, Mol013998, Mol027681]	0.00215624
00905 Brassinosteroid biosynthesis	A09100 Metabolism	10	787	51	13026	0.000814	3.24538	[Mol000784, Mol014655, Mol029049, Mol002022, Mol014993, Mol017216, Mol019546, Mol027262, Mol022614, Mol028948]	0.0539953
00943 Isoflavonoid biosynthesis	A09100 Metabolism	4	787	11	13026	0.00309842	6.01871	[Mol014993, Mol017314, Mol004925, Mol028948]	0.154147
02010 ABC transporters	A09130 Environmental Information Processing	11	787	72	13026	0.0037508	2.5287	[Mol017735, Mol017588, Mol026898, Mol009533, Mol014400, Mol016286, Mol013998, Mol019870, Mol015958, Mol006063, Mol020649]	0.149282
B 09131 Membrane transport	A09130 Environmental Information Processing	11	787	72	13026	0.0037508	2.5287	[Mol017735, Mol017588, Mol026898, Mol009533, Mol014400, Mol016286, Mol013998, Mol019870, Mol015958, Mol006063, Mol020649]	0.149282
00760 Nicotinate and nicotinamide metabolism	A09100 Metabolism	7	787	40	13026	0.00927924	2.89651	[Mol022652, Mol014683, Mol002681, Mol026956, Mol009626, Mol027681, Mol004308]	0.263795
04121 Ubiquitin system	A09180 Brite Hierarchies	61	787	754	13026	0.0115059	1.33904	[Mol009220, Mol017367, Mol011663, Mol008337, Mol020492, Mol006986, Mol006304, Mol020970, Mol007357, Mol011746, Mol004484, Mol011502, Mol004041, Mol013972, Mol013773, Mol008066, Mol025713, Mol016288, Mol017970, Mol000754, Mol007747, Mol024623, Mol022841, Mol007981, Mol012608, Mol023292, Mol023053, Mol016531, Mol000946, Mol022415, Mol012095, Mol003698, Mol019294, Mol004823, Mol003970, Mol000066, Mo…	0.28621
00402 Benzoxazinoid biosynthesis	A09100 Metabolism	4	787	16	13026	0.0134202	4.13787	[Mol007161, Mol021806, Mol026576, Mol024281]	0.296735
04147 Exosome	A09180 Brite Hierarchies	62	787	818	13026	0.0366946	1.25451	[Mol015821, Mol008012, Mol014179, Mol009469, Mol008976, Mol004807, Mol000767, Mol002864, Mol001050, Mol010459, Mol011279, Mol013854, Mol016286, Mol001606, Mol028909, Mol022646, Mol026168, Mol000511, Mol027212, Mol024863, Mol028667, Mol012207, Mol007463, Mol012209, Mol013815, Mol014357, Mol014951, Mol013941, Mol017588, Mol011002, Mol017028, Mol018875, Mol000505, Mol001837, Mol020874, Mol004868, Mo…	0.730223
B 09181 Protein families: metabolism	A09180 Brite Hierarchies	179	787	2638	13026	0.0414523	1.12309	[Mol010373, Mol018419, Mol009787, Mol001936, Mol021544, Mol008976, Mol023723, Mol023849, Mol000843, Mol020736, Mol002864, Mol026310, Mol022476, Mol021422, Mol004363, Mol007113, Mol022070, Mol025461, Mol027486, Mol021381, Mol006380, Mol010660, Mol008066, Mol018669, Mol015317, Mol018667, Mol016366, Mol009950, Mol017216, Mol018303, Mol025636, Mol018024, Mol022527, Mol023178, Mol006778, Mol021673, Mo…	0.74991
A09180 Brite Hierarchies	A09180 Brite Hierarchies	609	787	9750	13026	0.0486644	1.03383	[Mol016910, Mol014852, Mol010373, Mol015821, Mol009387, Mol012791, Mol009146, Mol013763, Mol004807, Mol026956, Mol001414, Mol003955, Mol000448, Mol000321, Mol023320, Mol000685, Mol025620, Mol000686, Mol002864, Mol022476, Mol000682, Mol023686, Mol014618, Mol012439, Mol015826, Mol021381, Mol021380, Mol013773, Mol011232, Mol008066, Mol011355, Mol012201, Mol013653, Mol028909, Mol025636, Mol021156, Mo…	0.807017
99974 Translation	A09190 Not Included in Pathway or Brite	1	787	1	13026	0.0604176	16.5515	[Mol010198]	0.924854
00380 Tryptophan metabolism	A09100 Metabolism	12	787	122	13026	0.0648206	1.62801	[Mol023387, Mol028955, Mol013941, Mol015734, Mol003037, Mol004430, Mol020029, Mol003274, Mol022527, Mol024096, Mol020847, Mol025152]	0.921378
B 09109 Metabolism of terpenoids and polyketides	A09100 Metabolism	30	787	374	13026	0.0685401	1.32766	[Mol014655, Mol014117, Mol008012, Mol015068, Mol015069, Mol014993, Mol019546, Mol001617, Mol022614, Mol026836, Mol023723, Mol000864, Mol002901, Mol000784, Mol023100, Mol029049, Mol002022, Mol025666, Mol006861, Mol027262, Mol025781, Mol026110, Mol002281, Mol021918, Mol017216, Mol022624, Mol028948, Mol026324, Mol004710, Mol005044]	0.909299
00100 Steroid biosynthesis	A09100 Metabolism	5	787	38	13026	0.0767293	2.17782	[Mol014365, Mol021091, Mol029213, Mol002281, Mol010912]	0.954321
B 09108 Metabolism of cofactors and vitamins	A09100 Metabolism	27	787	335	13026	0.0771609	1.334	[Mol006093, Mol021544, Mol026956, Mol009626, Mol021109, Mol000766, Mol004308, Mol022652, Mol003155, Mol002681, Mol022070, Mol027681, Mol012782, Mol012089, Mol011279, Mol014683, Mol016582, Mol014362, Mol014183, Mol000511, Mol000671, Mol002014, Mol003542, Mol002398, Mol012722, Mol027255, Mol005140]	0.903237
04120 Ubiquitin mediated proteolysis	A09120 Genetic Information Processing	17	787	194	13026	0.0787563	1.45039	[Mol011663, Mol025713, Mol004823, Mol007747, Mol006986, Mol003970, Mol025216, Mol003246, Mol007357, Mol024445, Mol011746, Mol029012, Mol010115, Mol003572, Mol016909, Mol006275, Mol023292]	0.870695
00565 Ether lipid metabolism	A09100 Metabolism	6	787	50	13026	0.0793026	1.98618	[Mol000685, Mol026168, Mol003068, Mol014365, Mol029012, Mol003186]	0.830591
99975 Protein processing	A09190 Not Included in Pathway or Brite	2	787	8	13026	0.0800803	4.13787	[Mol002546, Mol018199]	0.796799
00740 Riboflavin metabolism	A09100 Metabolism	4	787	28	13026	0.0855721	2.36449	[Mol012089, Mol022652, Mol026956, Mol027681]	0.810898
B 09110 Biosynthesis of other secondary metabolites	A09100 Metabolism	36	787	477	13026	0.0981631	1.24917	[Mol007161, Mol021806, Mol013941, Mol018313, Mol014993, Mol000945, Mol004925, Mol002504, Mol023506, Mol026576, Mol024971, Mol024972, Mol004388, Mol022070, Mol006089, Mol010578, Mol014537, Mol023240, Mol005392, Mol017314, Mol009578, Mol000913, Mol014362, Mol025636, Mol009516, Mol028948, Mol022527, Mol020847, Mol023178, Mol026229, Mol023993, Mol000771, Mol025413, Mol024281, Mol027255, Mol025152]	0.88793

## Sheet: Table S5
	Table S5. GO annotation
Class	GO_Name	GO_ID	GO_Level	P_value	EnrichmentScore	HitsGenesCountsInSelectedSet	HitsGenesCountsInBackground	AllGenesCountsInSelectedSet	AllGenesCountsInBackground	GenesOfSelectedSetInGOterm	corrected p-value(BH method)
Molecular function	monooxygenase activity	GO:0004497	4	0.000575959	1.91113	29	249	640	10502	Mol000864,Mol020006,Mol019941,Mol017761,Mol017314,Mol028948,Mol008479,Mol025080,Mol027255,Mol024674,Mol015734,Mol000656,Mol000657,Mol015755,Mol023723,Mol002022,Mol010912,Mol025173,Mol000784,Mol025666,Mol027843,Mol006060,Mol025690,Mol022527,Mol004710,Mol020384,Mol017216,Mol027016,Mol020847,	0.246223
Molecular function	UDP-glucosyltransferase activity	GO:0035251	7	0.00113153	2.07588	21	166	640	10502	Mol022738,Mol026229,Mol020938,Mol016462,Mol023240,Mol022476,Mol022426,Mol022421,Mol018419,Mol026040,Mol012791,Mol024789,Mol024788,Mol012355,Mol023487,Mol026991,Mol022541,Mol020415,Mol020410,Mol012822,Mol005252,	0.322486
Molecular function	glucosyltransferase activity	GO:0046527	6	0.00293802	1.83174	24	215	640	10502	Mol028474,Mol022738,Mol026229,Mol020938,Mol016462,Mol023240,Mol022476,Mol022426,Mol022421,Mol018419,Mol026040,Mol012791,Mol024789,Mol024788,Mol012355,Mol023487,Mol026991,Mol022541,Mol020415,Mol020410,Mol012822,Mol014112,Mol026584,Mol005252,	0.502402
Molecular function	ubiquitin protein ligase activity	GO:0061630	6	0.00316041	1.7512	27	253	640	10502	Mol013773,Mol011502,Mol002678,Mol004823,Mol003970,Mol020970,Mol004484,Mol013399,Mol006275,Mol028091,Mol006304,Mol003246,Mol003698,Mol016531,Mol011746,Mol012608,Mol024623,Mol007747,Mol016288,Mol022503,Mol017970,Mol003803,Mol011018,Mol001228,Mol025613,Mol002163,Mol016785,	0.450358
Molecular function	ubiquitin-like protein ligase activity	GO:0061659	5	0.00372125	1.73068	27	256	640	10502	Mol013773,Mol011502,Mol002678,Mol004823,Mol003970,Mol020970,Mol004484,Mol013399,Mol006275,Mol028091,Mol006304,Mol003246,Mol003698,Mol016531,Mol011746,Mol012608,Mol024623,Mol007747,Mol016288,Mol022503,Mol017970,Mol003803,Mol011018,Mol001228,Mol025613,Mol002163,Mol016785,	0.454524
Molecular function	ubiquitin-protein transferase activity	GO:0004842	5	0.00472074	1.54729	38	403	640	10502	Mol013773,Mol011502,Mol002678,Mol004823,Mol003970,Mol020970,Mol004484,Mol007970,Mol013399,Mol013417,Mol006275,Mol028091,Mol006304,Mol003246,Mol021501,Mol022841,Mol003698,Mol016531,Mol011746,Mol012608,Mol024608,Mol024623,Mol019294,Mol007747,Mol016288,Mol022503,Mol017970,Mol003803,Mol011018,Mol025216,Mol001228,Mol010115,Mol025613,Mol002163,Mol018574,Mol023053,Mol016785,Mol005267,	0.504529
Molecular function	oxidoreductase activity, acting on paired donors, with incorporation or reduction of molecular oxygen, NAD(P)H as one donor, and incorporation of one atom of oxygen	GO:0016709	5	0.00512064	2.03527	16	129	640	10502	Mol000864,Mol019941,Mol017761,Mol017314,Mol028948,Mol027255,Mol024674,Mol015734,Mol023723,Mol002022,Mol010912,Mol025173,Mol025666,Mol022527,Mol004710,Mol020847,	0.48646
Molecular function	N-acetyltransferase activity	GO:0008080	7	0.00534955	3.19071	7	36	640	10502	Mol024084,Mol005888,Mol022473,Mol001514,Mol014456,Mol017523,Mol000371,	0.457386
Molecular function	transferase activity	GO:0016740	3	0.00612526	1.17774	179	2494	640	10502	Mol003955,Mol000448,Mol015946,Mol013773,Mol022246,Mol023100,Mol012465,Mol023599,Mol023591,Mol012476,Mol028822,Mol028845,Mol000044,Mol011502,Mol002678,Mol020486,Mol023993,Mol020487,Mol022675,Mol004835,Mol011563,Mol004823,Mol003970,Mol003155,Mol020970,Mol004484,Mol016011,Mol003137,Mol028474,Mol007970,Mol022702,Mol003587,Mol019561,Mol022738,Mol028036,Mol023178,Mol013399,Mol026229,Mol020938,Mol012089…	0.476099
Molecular function	UDP-glycosyltransferase activity	GO:0008194	5	0.0080427	1.69024	24	233	640	10502	Mol004835,Mol022738,Mol026229,Mol020938,Mol016462,Mol023240,Mol025047,Mol022476,Mol018382,Mol022426,Mol022421,Mol018419,Mol026040,Mol012791,Mol024789,Mol024788,Mol012355,Mol023487,Mol026991,Mol022541,Mol020415,Mol020410,Mol012822,Mol005252,	0.528962
Molecular function	quercetin 3-O-glucosyltransferase activity	GO:0080043	8	0.00828618	1.98501	15	124	640	10502	Mol022738,Mol026229,Mol023240,Mol022426,Mol022421,Mol026040,Mol024789,Mol024788,Mol012355,Mol023487,Mol026991,Mol022541,Mol020415,Mol020410,Mol005252,	0.506049
Molecular function	quercetin 7-O-glucosyltransferase activity	GO:0080044	8	0.00828618	1.98501	15	124	640	10502	Mol022738,Mol026229,Mol023240,Mol022426,Mol022421,Mol026040,Mol024789,Mol024788,Mol012355,Mol023487,Mol026991,Mol022541,Mol020415,Mol020410,Mol005252,	0.506049
Molecular function	ubiquitin-like protein transferase activity	GO:0019787	4	0.0102106	1.47413	38	423	640	10502	Mol013773,Mol011502,Mol002678,Mol004823,Mol003970,Mol020970,Mol004484,Mol007970,Mol013399,Mol013417,Mol006275,Mol028091,Mol006304,Mol003246,Mol021501,Mol022841,Mol003698,Mol016531,Mol011746,Mol012608,Mol024608,Mol024623,Mol019294,Mol007747,Mol016288,Mol022503,Mol017970,Mol003803,Mol011018,Mol025216,Mol001228,Mol010115,Mol025613,Mol002163,Mol018574,Mol023053,Mol016785,Mol005267,	0.513532
Molecular function	metalloendopeptidase activity	GO:0004222	6	0.0133597	3.41862	5	24	640	10502	Mol012448,Mol024068,Mol008012,Mol011691,Mol002485,	0.634587
Molecular function	oxidoreductase activity, acting on paired donors, with incorporation or reduction of molecular oxygen	GO:0016705	4	0.0144008	1.59006	25	258	640	10502	Mol015503,Mol000864,Mol024040,Mol019941,Mol017761,Mol017314,Mol021029,Mol028948,Mol027255,Mol017432,Mol003282,Mol024674,Mol015734,Mol015755,Mol023723,Mol002022,Mol016680,Mol010912,Mol025173,Mol002504,Mol025666,Mol022527,Mol004710,Mol020384,Mol020847,	0.648035
Molecular function	sugar transmembrane transporter activity	GO:0051119	5	0.0215651	2.17183	9	68	640	10502	Mol014607,Mol011604,Mol023686,Mol007167,Mol012972,Mol027728,Mol013934,Mol000321,Mol008258,	0.768256
Molecular function	ATPase binding	GO:0051117	5	0.02908	2.8292	5	29	640	10502	Mol003136,Mol004526,Mol028135,Mol026086,Mol025280,	0.994535
Molecular function	hexosyltransferase activity	GO:0016758	5	0.0306866	1.43768	29	331	640	10502	Mol004835,Mol028474,Mol022738,Mol026229,Mol020938,Mol016462,Mol023240,Mol025047,Mol022476,Mol018382,Mol022426,Mol022421,Mol002428,Mol010477,Mol018419,Mol026040,Mol012791,Mol024789,Mol024788,Mol012355,Mol023487,Mol026991,Mol022541,Mol020415,Mol020410,Mol012822,Mol014112,Mol026584,Mol005252,	0.971742
Molecular function	carbohydrate kinase activity	GO:0019200	6	0.040402	2.3442	6	42	640	10502	Mol012476,Mol023993,Mol027570,Mol008186,Mol000624,Mol029238,	1
Molecular function	N-acyltransferase activity	GO:0016410	6	0.0443807	2.12714	7	54	640	10502	Mol024084,Mol005888,Mol022473,Mol001514,Mol014456,Mol017523,Mol000371,	1
Molecular function	carboxy-lyase activity	GO:0016831	5	0.0443807	2.12714	7	54	640	10502	Mol003145,Mol014335,Mol005044,Mol017416,Mol020280,Mol000720,Mol028755,	1
Cellular component	perinuclear region of cytoplasm	GO:0048471	3	0.0146161	2.46739	8	55	709	12027	Mol000448,Mol013773,Mol022652,Mol004557,Mol021103,Mol017970,Mol026956,Mol016333,	1
Cellular component	obsolete neuron part	GO:0097458	0	0.0389732	2.36698	6	43	709	12027	Mol027144,Mol001422,Mol006315,Mol025551,Mol023475,Mol010601,	1
Cellular component	cytoplasmic microtubule	GO:0005881	8	0.0423225	2.5702	5	33	709	12027	Mol011514,Mol013736,Mol004458,Mol002952,Mol011957,	1
Biological process	response to xenobiotic stimulus	GO:0009410	4	0.000116728	1.43938	98	1146	720	12119	Mol003923,Mol012476,Mol012019,Mol015533,Mol023506,Mol022652,Mol023993,Mol022675,Mol022694,Mol004483,Mol017334,Mol003137,Mol007977,Mol003136,Mol009732,Mol028480,Mol017368,Mol017369,Mol022711,Mol012039,Mol000949,Mol019921,Mol026229,Mol006208,Mol011232,Mol000537,Mol023240,Mol024102,Mol019108,Mol013815,Mol005817,Mol021473,Mol024502,Mol023652,Mol018303,Mol027252,Mol009861,Mol004557,Mol023718,Mol017031…	0.400495
Biological process	response to cycloheximide	GO:0046898	6	0.000271137	4.48852	8	30	720	12119	Mol026310,Mol027751,Mol010896,Mol006089,Mol023849,Mol027486,Mol015475,Mol015476,	0.465136
Biological process	secondary metabolic process	GO:0019748	3	0.00036495	1.70254	44	435	720	12119	Mol000864,Mol023506,Mol011563,Mol016426,Mol019941,Mol017761,Mol017314,Mol013417,Mol025413,Mol028948,Mol019108,Mol024971,Mol024972,Mol027255,Mol023718,Mol006713,Mol014362,Mol017432,Mol003282,Mol001517,Mol024674,Mol025522,Mol026893,Mol023723,Mol022426,Mol022421,Mol001541,Mol018429,Mol002022,Mol025173,Mol025636,Mol006089,Mol012355,Mol014537,Mol026991,Mol022527,Mol020377,Mol004710,Mol003485,Mol020415…	0.417381
Biological process	response to nitric oxide	GO:0071731	5	0.000431299	5.61065	6	18	720	12119	Mol023506,Mol017334,Mol023718,Mol017031,Mol001517,Mol020428,	0.369947
Biological process	response to bronchodilator	GO:0097366	4	0.000431299	5.61065	6	18	720	12119	Mol023506,Mol017334,Mol023718,Mol017031,Mol001517,Mol020428,	0.369947
Biological process	response to fungicide	GO:0060992	5	0.000438413	4.20799	8	32	720	12119	Mol026310,Mol027751,Mol010896,Mol006089,Mol023849,Mol027486,Mol015475,Mol015476,	0.250699
Biological process	induced systemic resistance	GO:0009682	8	0.00047489	4.71294	7	25	720	12119	Mol023506,Mol028948,Mol015720,Mol001517,Mol022527,Mol021752,Mol020847,	0.232764
Biological process	response to ketone	GO:1901654	5	0.000681018	3.96046	8	34	720	12119	Mol026310,Mol027751,Mol010896,Mol006089,Mol023849,Mol027486,Mol015475,Mol015476,	0.292072
Biological process	detection of other organism	GO:0098543	6	0.000931402	6.01141	5	14	720	12119	Mol028822,Mol027278,Mol024150,Mol025560,Mol028754,	0.355071
Biological process	detection of external biotic stimulus	GO:0098581	5	0.000931402	6.01141	5	14	720	12119	Mol028822,Mol027278,Mol024150,Mol025560,Mol028754,	0.355071
Biological process	detection of biotic stimulus	GO:0009595	4	0.000931402	6.01141	5	14	720	12119	Mol028822,Mol027278,Mol024150,Mol025560,Mol028754,	0.355071
Biological process	detection of bacterium	GO:0016045	7	0.000931402	6.01141	5	14	720	12119	Mol028822,Mol027278,Mol024150,Mol025560,Mol028754,	0.355071
Biological process	cell wall thickening	GO:0052386	8	0.0010216	3.74043	8	36	720	12119	Mol028948,Mol027278,Mol024150,Mol025560,Mol028695,Mol022527,Mol028754,Mol020847,	0.269623
Biological process	callose deposition in cell wall	GO:0052543	9	0.0010216	3.74043	8	36	720	12119	Mol028948,Mol027278,Mol024150,Mol025560,Mol028695,Mol022527,Mol028754,Mol020847,	0.269623
Biological process	response to gibberellin	GO:0009739	6	0.00104388	1.98023	24	204	720	12119	Mol015503,Mol012057,Mol000949,Mol024040,Mol021029,Mol024102,Mol019108,Mol006356,Mol025042,Mol017432,Mol003282,Mol019247,Mol019289,Mol026827,Mol019745,Mol010990,Mol016680,Mol006089,Mol001617,Mol021683,Mol001228,Mol015068,Mol015069,Mol005267,	0.23877
Biological process	cellular response to nitric oxide	GO:0071732	7	0.0013293	5.61065	5	15	720	12119	Mol023506,Mol017334,Mol017031,Mol001517,Mol020428,	0.268283
Biological process	defense response by cell wall thickening	GO:0052482	9	0.00190258	3.80076	7	31	720	12119	Mol028948,Mol027278,Mol024150,Mol025560,Mol022527,Mol028754,Mol020847,	0.362653
Biological process	defense response by callose deposition in cell wall	GO:0052544	10	0.00190258	3.80076	7	31	720	12119	Mol028948,Mol027278,Mol024150,Mol025560,Mol022527,Mol028754,Mol020847,	0.362653
Biological process	regulation of transmembrane transporter activity	GO:0022898	7	0.00211061	3.09158	9	49	720	12119	Mol028822,Mol027278,Mol028135,Mol024150,Mol025560,Mol026086,Mol016366,Mol010601,Mol028754,	0.362075
Biological process	regulation of transporter activity	GO:0032409	4	0.00211061	3.09158	9	49	720	12119	Mol028822,Mol027278,Mol028135,Mol024150,Mol025560,Mol026086,Mol016366,Mol010601,Mol028754,	0.362075
Biological process	regulation of ion transmembrane transporter activity	GO:0032412	8	0.00211061	3.09158	9	49	720	12119	Mol028822,Mol027278,Mol028135,Mol024150,Mol025560,Mol026086,Mol016366,Mol010601,Mol028754,	0.362075
Biological process	protein ubiquitination	GO:0016567	9	0.00215136	1.57001	43	461	720	12119	Mol013773,Mol011984,Mol011502,Mol002678,Mol022665,Mol009220,Mol004823,Mol003970,Mol020970,Mol004484,Mol007970,Mol013399,Mol013417,Mol006275,Mol028091,Mol010363,Mol006304,Mol003246,Mol021501,Mol022841,Mol003698,Mol016531,Mol011746,Mol012608,Mol024608,Mol024623,Mol019294,Mol007747,Mol016288,Mol022503,Mol017970,Mol003803,Mol011018,Mol000754,Mol025216,Mol001228,Mol010115,Mol025613,Mol002163,Mol018574…	0.320927
Biological process	xenobiotic catabolic process	GO:0042178	5	0.0025606	2.52479	12	80	720	12119	Mol012019,Mol016582,Mol023328,Mol022485,Mol022426,Mol022421,Mol006089,Mol012355,Mol026991,Mol014183,Mol020415,Mol020410,	0.366058
Biological process	response to oxygen-containing compound	GO:1901700	4	0.0028552	1.24317	139	1882	720	12119	Mol003923,Mol015503,Mol015983,Mol000864,Mol012019,Mol015533,Mol003541,Mol023506,Mol020472,Mol020496,Mol021344,Mol022675,Mol024873,Mol009254,Mol004483,Mol007990,Mol017334,Mol003145,Mol019529,Mol003137,Mol007977,Mol028480,Mol017368,Mol017369,Mol022711,Mol012057,Mol000949,Mol019921,Mol024030,Mol026229,Mol024040,Mol012095,Mol006208,Mol016462,Mol021029,Mol011232,Mol000537,Mol023240,Mol028948,Mol024102…	0.391847
Biological process	response to nitrogen compound	GO:1901698	4	0.00296709	1.54323	43	469	720	12119	Mol015533,Mol023506,Mol020472,Mol022675,Mol003970,Mol009254,Mol017334,Mol028480,Mol017368,Mol017369,Mol028045,Mol024030,Mol001867,Mol024102,Mol019108,Mol024502,Mol027252,Mol023718,Mol017031,Mol026310,Mol012201,Mol013546,Mol001517,Mol027751,Mol010411,Mol010896,Mol013936,Mol024608,Mol009494,Mol026827,Mol010978,Mol006089,Mol003803,Mol023849,Mol001228,Mol012782,Mol027486,Mol004336,Mol018574,Mol020428…	0.37704
Biological process	sulfur compound biosynthetic process	GO:0044272	5	0.00297257	2.37843	13	92	720	12119	Mol003137,Mol028948,Mol000505,Mol019108,Mol017432,Mol003282,Mol018429,Mol006093,Mol022527,Mol012782,Mol014183,Mol020428,Mol020847,	0.364246
Biological process	auxin metabolic process	GO:0009850	6	0.00316037	2.46321	12	82	720	12119	Mol015503,Mol009254,Mol024030,Mol024040,Mol021029,Mol004139,Mol015734,Mol019289,Mol016680,Mol018499,Mol022527,Mol020847,	0.373905
Biological process	defense response by callose deposition	GO:0052542	6	0.00333345	3.4654	7	34	720	12119	Mol028948,Mol027278,Mol024150,Mol025560,Mol022527,Mol028754,Mol020847,	0.381236
Biological process	signaling	GO:0023052	2	0.00342607	1.25537	125	1676	720	12119	Mol000448,Mol013773,Mol010261,Mol013304,Mol023599,Mol015503,Mol015983,Mol028822,Mol015533,Mol011984,Mol011992,Mol003541,Mol011514,Mol023506,Mol020006,Mol003970,Mol007999,Mol019529,Mol016011,Mol007977,Mol027144,Mol022702,Mol000094,Mol017368,Mol017369,Mol001380,Mol012057,Mol000949,Mol024040,Mol024068,Mol012095,Mol006208,Mol016462,Mol021029,Mol004920,Mol022371,Mol021050,Mol025422,Mol027638,Mol019108…	0.379188
Biological process	cellular response to stimulus	GO:0051716	3	0.00352733	1.17031	217	3121	720	12119	Mol000448,Mol012439,Mol013773,Mol010261,Mol025752,Mol013304,Mol023599,Mol015503,Mol015983,Mol012476,Mol003901,Mol028822,Mol000864,Mol012019,Mol015533,Mol011984,Mol000044,Mol010659,Mol003541,Mol023506,Mol022652,Mol020006,Mol023993,Mol009220,Mol024863,Mol022694,Mol003970,Mol008858,Mol007999,Mol020970,Mol017334,Mol019529,Mol016011,Mol003137,Mol007977,Mol003136,Mol027144,Mol022702,Mol000094,Mol017368…	0.366735
Biological process	cellular response to xenobiotic stimulus	GO:0071466	5	0.00375527	1.4649	51	586	720	12119	Mol012476,Mol012019,Mol023506,Mol022652,Mol023993,Mol022694,Mol017334,Mol003137,Mol007977,Mol003136,Mol000949,Mol006208,Mol013815,Mol021473,Mol018303,Mol009861,Mol004557,Mol017031,Mol005046,Mol016582,Mol023328,Mol022485,Mol001517,Mol014400,Mol010063,Mol022426,Mol022421,Mol002428,Mol001541,Mol022933,Mol017582,Mol009516,Mol028667,Mol012791,Mol026956,Mol006093,Mol006089,Mol012355,Mol026991,Mol017162…	0.368123
Biological process	cellular response to reactive nitrogen species	GO:1902170	6	0.00422179	4.42946	5	19	720	12119	Mol023506,Mol017334,Mol017031,Mol001517,Mol020428,	0.381183
Biological process	response to organic cyclic compound	GO:0014070	5	0.00461023	1.46897	48	550	720	12119	Mol003923,Mol020496,Mol009254,Mol007977,Mol028480,Mol028045,Mol000949,Mol024030,Mol026229,Mol006208,Mol001867,Mol000537,Mol023240,Mol024102,Mol008479,Mol020591,Mol009342,Mol024502,Mol010846,Mol009861,Mol026310,Mol016565,Mol025042,Mol012201,Mol013546,Mol001517,Mol015734,Mol027751,Mol010896,Mol019289,Mol026827,Mol019745,Mol010978,Mol010990,Mol006089,Mol024349,Mol017162,Mol023849,Mol012782,Mol027486…	0.405582
Biological process	protein modification by small protein conjugation	GO:0032446	8	0.00489093	1.49316	44	496	720	12119	Mol013773,Mol011984,Mol011502,Mol002678,Mol022665,Mol009220,Mol004823,Mol003970,Mol020970,Mol004484,Mol007970,Mol013399,Mol013417,Mol006275,Mol028091,Mol010363,Mol006304,Mol003246,Mol021501,Mol022841,Mol003698,Mol016531,Mol011746,Mol012608,Mol024608,Mol024623,Mol019294,Mol007747,Mol016288,Mol022503,Mol017970,Mol003803,Mol011018,Mol000754,Mol025216,Mol019367,Mol001228,Mol010115,Mol025613,Mol002163…	0.419519
Biological process	response to chemical	GO:0042221	3	0.00506163	1.1514	236	3450	720	12119	Mol003923,Mol015503,Mol015983,Mol012476,Mol000864,Mol012019,Mol015533,Mol003541,Mol023506,Mol020472,Mol022652,Mol020006,Mol022665,Mol023993,Mol020496,Mol021344,Mol022675,Mol024863,Mol011563,Mol022694,Mol003970,Mol024873,Mol011572,Mol009254,Mol007999,Mol004483,Mol007990,Mol017334,Mol003145,Mol019529,Mol003137,Mol007977,Mol003136,Mol009732,Mol028480,Mol017368,Mol017369,Mol022711,Mol028045,Mol012039…	0.423572
Biological process	regulation of immune effector process	GO:0002697	5	0.00535805	4.20799	5	20	720	12119	Mol022652,Mol004526,Mol026956,Mol014179,Mol025280,	0.437702
Biological process	cellular response to ethylene stimulus	GO:0071369	7	0.00620795	2.26948	12	89	720	12119	Mol015533,Mol023506,Mol017334,Mol017368,Mol017369,Mol001013,Mol023718,Mol013546,Mol001517,Mol026873,Mol009133,Mol020428,	0.484079
Biological process	callose localization	GO:0052545	5	0.00679918	2.80532	8	48	720	12119	Mol028948,Mol027278,Mol024150,Mol025560,Mol028695,Mol022527,Mol028754,Mol020847,	0.5184
Biological process	response to antibiotic	GO:0046677	4	0.00713505	1.53018	36	396	720	12119	Mol003923,Mol022675,Mol004483,Mol028480,Mol022711,Mol000949,Mol026229,Mol006208,Mol000537,Mol023240,Mol024102,Mol021473,Mol024502,Mol009861,Mol026310,Mol016565,Mol025042,Mol012201,Mol001517,Mol010063,Mol027751,Mol010896,Mol019289,Mol026827,Mol019745,Mol010990,Mol006089,Mol017162,Mol023849,Mol027486,Mol021752,Mol018951,Mol028767,Mol006589,Mol015475,Mol015476,	0.532182
Biological process	endocytosis	GO:0006897	6	0.0071627	2.01983	15	125	720	12119	Mol019040,Mol003136,Mol027144,Mol003587,Mol021422,Mol001485,Mol027278,Mol011714,Mol024150,Mol006315,Mol025560,Mol009469,Mol011002,Mol003803,Mol028754,	0.522877
Biological process	protein homooligomerization	GO:0051260	8	0.00761571	2.56758	9	59	720	12119	Mol012439,Mol013773,Mol014607,Mol003137,Mol023686,Mol027728,Mol017970,Mol000321,Mol008258,	0.544365
Biological process	cellular response to chemical stimulus	GO:0070887	4	0.008403	1.21711	129	1784	720	12119	Mol015503,Mol015983,Mol012476,Mol000864,Mol012019,Mol015533,Mol003541,Mol023506,Mol022652,Mol020006,Mol023993,Mol024863,Mol022694,Mol003970,Mol007999,Mol017334,Mol019529,Mol003137,Mol007977,Mol003136,Mol017368,Mol017369,Mol028045,Mol012057,Mol000949,Mol005392,Mol024040,Mol012095,Mol006208,Mol016462,Mol021029,Mol001867,Mol025422,Mol028948,Mol019108,Mol001013,Mol013815,Mol008000,Mol000118,Mol021473…	0.588382
Biological process	signal transduction	GO:0007165	5	0.00845794	1.22786	120	1645	720	12119	Mol000448,Mol013773,Mol010261,Mol013304,Mol023599,Mol015503,Mol015983,Mol028822,Mol015533,Mol011984,Mol003541,Mol023506,Mol020006,Mol003970,Mol007999,Mol019529,Mol016011,Mol007977,Mol027144,Mol022702,Mol000094,Mol017368,Mol017369,Mol001380,Mol012057,Mol000949,Mol024040,Mol024068,Mol012095,Mol006208,Mol016462,Mol021029,Mol004920,Mol022371,Mol021050,Mol025422,Mol027638,Mol019108,Mol021424,Mol004526…	0.580384
Biological process	secondary metabolite biosynthetic process	GO:0044550	4	0.00885059	1.57799	30	320	720	12119	Mol000864,Mol019941,Mol017761,Mol017314,Mol028948,Mol019108,Mol023718,Mol014362,Mol017432,Mol003282,Mol001517,Mol024674,Mol026893,Mol023723,Mol022426,Mol022421,Mol001541,Mol018429,Mol002022,Mol025173,Mol006089,Mol012355,Mol014537,Mol026991,Mol022527,Mol004710,Mol020415,Mol020410,Mol028767,Mol020847,	0.595419
Biological process	cell communication	GO:0007154	3	0.00896881	1.20803	135	1881	720	12119	Mol000448,Mol013773,Mol010261,Mol013304,Mol023599,Mol015503,Mol015983,Mol028822,Mol015533,Mol011984,Mol011992,Mol003541,Mol011514,Mol023506,Mol020006,Mol009220,Mol003970,Mol007999,Mol019529,Mol016011,Mol003137,Mol007977,Mol027144,Mol022702,Mol000094,Mol017368,Mol017369,Mol001380,Mol017727,Mol012057,Mol000949,Mol024040,Mol024068,Mol012095,Mol006208,Mol016462,Mol021029,Mol004920,Mol022371,Mol021050…	0.591769
Biological process	response to salicylic acid	GO:0009751	6	0.00901623	1.67621	24	241	720	12119	Mol003923,Mol007977,Mol028480,Mol000949,Mol026229,Mol006208,Mol000537,Mol023240,Mol024102,Mol024502,Mol009861,Mol016565,Mol025042,Mol012201,Mol001517,Mol019289,Mol026827,Mol019745,Mol010990,Mol017162,Mol021752,Mol018951,Mol028767,Mol006589,	0.583673
Biological process	cell wall modification	GO:0042545	7	0.00976553	2.33777	10	72	720	12119	Mol028948,Mol027278,Mol024150,Mol000646,Mol025560,Mol028695,Mol022527,Mol028754,Mol015489,Mol020847,	0.620473
Biological process	polysaccharide localization	GO:0033037	4	0.00981734	2.64031	8	51	720	12119	Mol028948,Mol027278,Mol024150,Mol025560,Mol028695,Mol022527,Mol028754,Mol020847,	0.612423
Biological process	microtubule polymerization	GO:0046785	9	0.0100339	3.65912	5	23	720	12119	Mol011562,Mol004458,Mol024301,Mol002952,Mol011957,	0.614758
Biological process	response to organic substance	GO:0010033	4	0.0104475	1.1847	154	2188	720	12119	Mol003923,Mol015503,Mol015983,Mol000864,Mol012019,Mol015533,Mol003541,Mol023506,Mol022665,Mol020496,Mol021344,Mol022675,Mol003970,Mol024873,Mol009254,Mol007999,Mol017334,Mol003145,Mol019529,Mol007977,Mol028480,Mol017368,Mol017369,Mol028045,Mol012057,Mol000949,Mol019921,Mol024030,Mol026229,Mol007561,Mol024040,Mol019941,Mol012095,Mol006208,Mol016462,Mol021029,Mol011232,Mol001867,Mol000537,Mol025422…	0.560082
Biological process	response to organonitrogen compound	GO:0010243	5	0.0104508	1.55851	30	324	720	12119	Mol015533,Mol003970,Mol009254,Mol028480,Mol017368,Mol017369,Mol024030,Mol024102,Mol019108,Mol024502,Mol027252,Mol026310,Mol012201,Mol027751,Mol010411,Mol010896,Mol013936,Mol024608,Mol009494,Mol026827,Mol006089,Mol003803,Mol023849,Mol001228,Mol012782,Mol027486,Mol018574,Mol021752,Mol015475,Mol015476,	0.551644
Biological process	cytoskeleton-dependent cytokinesis	GO:0061640	5	0.0105855	1.84608	17	155	720	12119	Mol015946,Mol013736,Mol011562,Mol028474,Mol004458,Mol016063,Mol000949,Mol026229,Mol014769,Mol023240,Mol021156,Mol013936,Mol011002,Mol010601,Mol012822,Mol014112,Mol026584,	0.550284
Biological process	gibberellic acid mediated signaling pathway	GO:0009740	8	0.0108811	1.92732	15	131	720	12119	Mol015503,Mol012057,Mol000949,Mol024040,Mol021029,Mol019108,Mol006356,Mol017432,Mol003282,Mol019247,Mol016680,Mol001617,Mol021683,Mol015068,Mol015069,	0.557208
Biological process	gibberellin mediated signaling pathway	GO:0010476	7	0.0108811	1.92732	15	131	720	12119	Mol015503,Mol012057,Mol000949,Mol024040,Mol021029,Mol019108,Mol006356,Mol017432,Mol003282,Mol019247,Mol016680,Mol001617,Mol021683,Mol015068,Mol015069,	0.557208
Biological process	protein modification by small protein conjugation or removal	GO:0070647	7	0.0109505	1.41842	45	534	720	12119	Mol013773,Mol011984,Mol011502,Mol002678,Mol022665,Mol009220,Mol004823,Mol003970,Mol020970,Mol004484,Mol007970,Mol013399,Mol008066,Mol013417,Mol006275,Mol028091,Mol010363,Mol006304,Mol003246,Mol021501,Mol022841,Mol003698,Mol016531,Mol011746,Mol012608,Mol024608,Mol024623,Mol019294,Mol007747,Mol016288,Mol022503,Mol017970,Mol003803,Mol011018,Mol000754,Mol025216,Mol019367,Mol001228,Mol010115,Mol025613…	0.544509
Biological process	cellular response to iron ion	GO:0071281	7	0.0110851	2.80532	7	42	720	12119	Mol023506,Mol017334,Mol017031,Mol001517,Mol026873,Mol020428,Mol011957,	0.543327
Biological process	receptor-mediated endocytosis	GO:0006898	7	0.0110851	2.80532	7	42	720	12119	Mol019040,Mol027278,Mol024150,Mol025560,Mol009469,Mol011002,Mol028754,	0.543327
Biological process	hormone biosynthetic process	GO:0042446	6	0.0113444	1.57624	28	299	720	12119	Mol015503,Mol016426,Mol015577,Mol024040,Mol021029,Mol021918,Mol017432,Mol003282,Mol015734,Mol000656,Mol000657,Mol026873,Mol019289,Mol029126,Mol016680,Mol000784,Mol001617,Mol025666,Mol018499,Mol022527,Mol000380,Mol017216,Mol015068,Mol015069,Mol021752,Mol018951,Mol028767,Mol020847,	0.540593
Biological process	positive regulation of immune system process	GO:0002684	5	0.0114804	1.87022	16	144	720	12119	Mol028822,Mol023506,Mol022652,Mol020006,Mol007977,Mol015597,Mol025080,Mol001517,Mol010411,Mol013924,Mol027782,Mol026956,Mol027843,Mol025690,Mol027016,Mol021752,	0.539576
Biological process	cellular response to gibberellin stimulus	GO:0071370	7	0.0116263	1.91272	15	132	720	12119	Mol015503,Mol012057,Mol000949,Mol024040,Mol021029,Mol019108,Mol006356,Mol017432,Mol003282,Mol019247,Mol016680,Mol001617,Mol021683,Mol015068,Mol015069,	0.539054
Biological process	xenobiotic metabolic process	GO:0006805	4	0.0119847	1.4448	40	466	720	12119	Mol012476,Mol012019,Mol022652,Mol023993,Mol022694,Mol003137,Mol003136,Mol013815,Mol018303,Mol004557,Mol005046,Mol016582,Mol023328,Mol022485,Mol014400,Mol022426,Mol022421,Mol002428,Mol001541,Mol022933,Mol017582,Mol009516,Mol028667,Mol012791,Mol026956,Mol006093,Mol006089,Mol012355,Mol026991,Mol012782,Mol014179,Mol014183,Mol020415,Mol020410,Mol020428,Mol014112,Mol018951,Mol028755,Mol028767,Mol019833,	0.548259
Biological process	formation of anatomical boundary	GO:0048859	4	0.0120684	3.50666	5	24	720	12119	Mol013773,Mol016426,Mol016286,Mol017970,Mol009133,	0.544825
Biological process	steroid biosynthetic process	GO:0006694	6	0.0141454	2.33058	9	65	720	12119	Mol021091,Mol005044,Mol000656,Mol000657,Mol010912,Mol000784,Mol025666,Mol017216,Mol029213,	0.570976
Biological process	auxin biosynthetic process	GO:0009851	7	0.0143654	3.36639	5	25	720	12119	Mol015734,Mol019289,Mol018499,Mol022527,Mol020847,	0.573114
Biological process	negative regulation of nuclear division	GO:0051784	8	0.0143654	3.36639	5	25	720	12119	Mol010261,Mol010659,Mol004557,Mol023834,Mol004252,	0.573114
Biological process	regulation of immune system process	GO:0002682	4	0.0154061	1.63851	22	226	720	12119	Mol013773,Mol028822,Mol023506,Mol022652,Mol020006,Mol008858,Mol007977,Mol015597,Mol004526,Mol025080,Mol001517,Mol010411,Mol013924,Mol017970,Mol027782,Mol026956,Mol027843,Mol025690,Mol014179,Mol027016,Mol021752,Mol025280,	0.600664
Biological process	cell-cell signaling	GO:0007267	4	0.0155449	2.29527	9	66	720	12119	Mol011984,Mol011992,Mol011514,Mol027144,Mol000949,Mol028135,Mol006315,Mol011349,Mol026086,	0.599264
Biological process	ethylene-activated signaling pathway	GO:0009873	8	0.0166935	2.15794	10	78	720	12119	Mol015533,Mol023506,Mol017368,Mol017369,Mol001013,Mol023718,Mol013546,Mol001517,Mol026873,Mol009133,	0.636393
Biological process	cytokinesis	GO:0000910	4	0.0177895	1.74477	17	164	720	12119	Mol015946,Mol013736,Mol011562,Mol028474,Mol004458,Mol016063,Mol000949,Mol026229,Mol014769,Mol023240,Mol021156,Mol013936,Mol011002,Mol010601,Mol012822,Mol014112,Mol026584,	0.670722
Biological process	biosynthetic process	GO:0009058	3	0.0190517	1.10511	277	4219	720	12119	Mol000448,Mol012439,Mol025752,Mol013304,Mol003923,Mol015503,Mol015504,Mol012476,Mol025789,Mol000879,Mol003901,Mol006172,Mol000864,Mol012019,Mol015533,Mol011984,Mol000044,Mol010659,Mol002699,Mol003541,Mol022652,Mol002679,Mol005702,Mol005703,Mol020486,Mol023993,Mol020487,Mol024851,Mol022675,Mol011547,Mol004835,Mol003970,Mol022226,Mol003155,Mol005333,Mol020970,Mol007511,Mol007990,Mol016008,Mol016483…	0.653662
Biological process	biological regulation	GO:0065007	2	0.0208171	1.08471	344	5338	720	12119	Mol000448,Mol012439,Mol015949,Mol013773,Mol010261,Mol009286,Mol013304,Mol003923,Mol023599,Mol015503,Mol015504,Mol015983,Mol025789,Mol003901,Mol028822,Mol025797,Mol014683,Mol015533,Mol028845,Mol011984,Mol011502,Mol029267,Mol010659,Mol011992,Mol002699,Mol003541,Mol023506,Mol022652,Mol020006,Mol005702,Mol005703,Mol002678,Mol023993,Mol009220,Mol020496,Mol024851,Mol011547,Mol024863,Mol004823,Mol022694…	0.575995
Biological process	mitotic cytokinesis	GO:0000281	6	0.0214685	1.77802	15	142	720	12119	Mol015946,Mol013736,Mol011562,Mol028474,Mol004458,Mol016063,Mol026229,Mol014769,Mol023240,Mol021156,Mol011002,Mol010601,Mol012822,Mol014112,Mol026584,	0.589267
Biological process	carbohydrate biosynthetic process	GO:0016051	5	0.0216664	1.56735	23	247	720	12119	Mol022675,Mol004835,Mol028474,Mol020938,Mol006208,Mol016462,Mol012124,Mol013815,Mol016113,Mol018303,Mol022476,Mol018382,Mol002428,Mol001541,Mol006060,Mol021683,Mol024725,Mol014179,Mol017231,Mol003450,Mol012822,Mol014112,Mol026584,	0.589981
Biological process	microtubule polymerization or depolymerization	GO:0031109	8	0.0229592	3.0057	5	28	720	12119	Mol011562,Mol004458,Mol024301,Mol002952,Mol011957,	0.620259
Biological process	regulation of neurotransmitter levels	GO:0001505	4	0.0233569	2.65768	6	38	720	12119	Mol027144,Mol023694,Mol006315,Mol022933,Mol009516,Mol014183,	0.626075
Biological process	positive regulation of immune response	GO:0050778	6	0.0235362	1.79883	14	131	720	12119	Mol028822,Mol023506,Mol020006,Mol007977,Mol015597,Mol025080,Mol001517,Mol010411,Mol013924,Mol027782,Mol027843,Mol025690,Mol027016,Mol021752,	0.621176
Biological process	cellular response to metal ion	GO:0071248	6	0.0261494	2.10399	9	72	720	12119	Mol023506,Mol017334,Mol027252,Mol017031,Mol001517,Mol026873,Mol010601,Mol020428,Mol011957,	0.674577
Biological process	response to metal ion	GO:0010038	5	0.0262402	1.3762	39	477	720	12119	Mol023506,Mol011572,Mol017334,Mol011183,Mol017735,Mol022371,Mol027638,Mol009301,Mol011691,Mol008976,Mol027252,Mol023718,Mol017031,Mol016565,Mol016567,Mol025042,Mol023328,Mol001517,Mol026873,Mol010896,Mol018419,Mol019745,Mol022933,Mol010990,Mol002485,Mol018875,Mol001600,Mol023025,Mol024725,Mol002537,Mol010115,Mol014179,Mol010601,Mol020428,Mol021752,Mol011957,Mol014580,Mol025246,Mol018503,	0.671866
Biological process	chromosome separation	GO:0051304	4	0.0273205	2.35647	7	50	720	12119	Mol012439,Mol013304,Mol004823,Mol001380,Mol005844,Mol015394,Mol023834,	0.694346
Biological process	cell cycle process	GO:0022402	3	0.0279211	1.32735	47	596	720	12119	Mol012439,Mol015946,Mol010261,Mol025752,Mol013304,Mol011984,Mol010659,Mol013736,Mol011562,Mol004823,Mol028474,Mol004458,Mol016063,Mol001380,Mol000949,Mol026229,Mol014769,Mol023240,Mol006271,Mol021422,Mol005844,Mol025073,Mol019641,Mol004557,Mol026311,Mol021156,Mol013936,Mol008136,Mol010464,Mol015394,Mol023834,Mol014456,Mol004252,Mol009146,Mol025620,Mol013653,Mol011002,Mol002952,Mol026992,Mol018499…	0.704391
Biological process	gibberellin biosynthetic process	GO:0009686	10	0.0286123	1.90878	11	97	720	12119	Mol015503,Mol016426,Mol024040,Mol021029,Mol017432,Mol003282,Mol026873,Mol016680,Mol001617,Mol015068,Mol015069,	0.706251
Biological process	regulation of anion channel activity	GO:0010359	9	0.0302132	2.80532	5	30	720	12119	Mol028822,Mol027278,Mol024150,Mol025560,Mol028754,	0.74044
Biological process	glycosinolate biosynthetic process	GO:0019758	7	0.0302132	2.80532	5	30	720	12119	Mol028948,Mol017432,Mol003282,Mol022527,Mol020847,	0.74044
Biological process	glucosinolate biosynthetic process	GO:0019761	8	0.0302132	2.80532	5	30	720	12119	Mol028948,Mol017432,Mol003282,Mol022527,Mol020847,	0.74044
Biological process	S-glycoside biosynthetic process	GO:0016144	7	0.0302132	2.80532	5	30	720	12119	Mol028948,Mol017432,Mol003282,Mol022527,Mol020847,	0.74044
Biological process	glycosinolate metabolic process	GO:0019757	6	0.0306086	2.04713	9	74	720	12119	Mol028948,Mol006713,Mol017432,Mol003282,Mol002022,Mol022527,Mol003485,Mol003478,Mol020847,	0.729292
Biological process	glucosinolate metabolic process	GO:0019760	7	0.0306086	2.04713	9	74	720	12119	Mol028948,Mol006713,Mol017432,Mol003282,Mol002022,Mol022527,Mol003485,Mol003478,Mol020847,	0.729292
Biological process	S-glycoside metabolic process	GO:0016143	6	0.0306086	2.04713	9	74	720	12119	Mol028948,Mol006713,Mol017432,Mol003282,Mol002022,Mol022527,Mol003485,Mol003478,Mol020847,	0.729292
Biological process	protein polyubiquitination	GO:0000209	10	0.0308623	1.9572	10	86	720	12119	Mol013773,Mol011502,Mol002678,Mol003970,Mol028091,Mol003698,Mol024623,Mol017970,Mol003803,Mol025613,	0.692081
Biological process	protein maturation	GO:0051604	6	0.0308623	1.9572	10	86	720	12119	Mol008012,Mol011691,Mol001514,Mol010063,Mol002485,Mol014456,Mol017523,Mol000371,Mol014183,Mol019833,	0.692081
Biological process	root epidermal cell differentiation	GO:0010053	6	0.0312363	1.7327	14	136	720	12119	Mol012476,Mol023993,Mol009254,Mol028474,Mol024030,Mol001867,Mol012124,Mol023642,Mol000646,Mol009469,Mol011002,Mol005604,Mol014578,Mol026584,	0.691431
Biological process	regulation of immune response	GO:0050776	5	0.0316788	1.5832	19	202	720	12119	Mol028822,Mol023506,Mol022652,Mol020006,Mol008858,Mol007977,Mol015597,Mol004526,Mol025080,Mol001517,Mol010411,Mol013924,Mol027782,Mol026956,Mol027843,Mol025690,Mol027016,Mol021752,Mol025280,	0.569057
Biological process	pyrimidine-containing compound metabolic process	GO:0072527	5	0.0321616	2.13739	8	63	720	12119	Mol003901,Mol012019,Mol022652,Mol016582,Mol005463,Mol022485,Mol026956,Mol012782,	0.574722
Biological process	response to toxic substance	GO:0009636	4	0.0326082	1.43146	29	341	720	12119	Mol015983,Mol011563,Mol022711,Mol005392,Mol024102,Mol000118,Mol021473,Mol026310,Mol023328,Mol010063,Mol027751,Mol010896,Mol022426,Mol022421,Mol014818,Mol026827,Mol006089,Mol012355,Mol026991,Mol001600,Mol023849,Mol020377,Mol027486,Mol020415,Mol020410,Mol021752,Mol028767,Mol015475,Mol015476,	0.579682
Biological process	negative regulation of cell differentiation	GO:0045596	6	0.0327745	2.46321	6	41	720	12119	Mol013773,Mol000949,Mol025047,Mol000646,Mol017970,Mol005110,	0.579636
Biological process	mRNA 3'-end processing	GO:0031124	10	0.0327745	2.46321	6	41	720	12119	Mol003955,Mol007047,Mol007977,Mol001867,Mol021538,Mol004177,	0.579636
Biological process	regionalization	GO:0003002	4	0.0329515	1.53683	21	230	720	12119	Mol013773,Mol011984,Mol011992,Mol011514,Mol022665,Mol011604,Mol028045,Mol000949,Mol001867,Mol006276,Mol020590,Mol009893,Mol017436,Mol010896,Mol010990,Mol017970,Mol011002,Mol024349,Mol021668,Mol029213,Mol026142,	0.573892
Biological process	regulation of ion transmembrane transport	GO:0034765	7	0.0330258	2.01983	9	75	720	12119	Mol028822,Mol027278,Mol028135,Mol024150,Mol025560,Mol026086,Mol016366,Mol010601,Mol028754,	0.57228
Biological process	immune response-regulating signaling pathway	GO:0002764	6	0.0330931	1.93471	10	87	720	12119	Mol028822,Mol020006,Mol004526,Mol025080,Mol010411,Mol013924,Mol027843,Mol025690,Mol027016,Mol025280,	0.570565
Biological process	regulation of anion transmembrane transport	GO:1903959	8	0.0343228	2.71483	5	31	720	12119	Mol028822,Mol027278,Mol024150,Mol025560,Mol028754,	0.588808
Biological process	regulation of transmembrane transport	GO:0034762	6	0.0355719	1.99326	9	76	720	12119	Mol028822,Mol027278,Mol028135,Mol024150,Mol025560,Mol026086,Mol016366,Mol010601,Mol028754,	0.607199
Biological process	hormone metabolic process	GO:0042445	5	0.035727	1.38517	33	401	720	12119	Mol015503,Mol009254,Mol024030,Mol016426,Mol015577,Mol024040,Mol021029,Mol008479,Mol021918,Mol017432,Mol004139,Mol003282,Mol015734,Mol000656,Mol000657,Mol026873,Mol019289,Mol029126,Mol016680,Mol000784,Mol006089,Mol001617,Mol025666,Mol018499,Mol022527,Mol000380,Mol017216,Mol015068,Mol015069,Mol021752,Mol018951,Mol028767,Mol020847,	0.606829
Biological process	cellular response to reactive oxygen species	GO:0034614	7	0.036233	2.22309	7	53	720	12119	Mol023506,Mol017334,Mol021473,Mol017031,Mol001517,Mol010063,Mol020428,	0.612391
Biological process	amine biosynthetic process	GO:0009309	6	0.0363894	2.40456	6	42	720	12119	Mol003145,Mol000720,Mol022527,Mol028755,Mol013298,Mol020847,	0.61202
Biological process	cellular biogenic amine biosynthetic process	GO:0042401	8	0.0363894	2.40456	6	42	720	12119	Mol003145,Mol000720,Mol022527,Mol028755,Mol013298,Mol020847,	0.61202
Biological process	mitotic cell cycle process	GO:1903047	4	0.0371426	1.41486	29	345	720	12119	Mol015946,Mol010261,Mol013304,Mol011984,Mol010659,Mol013736,Mol011562,Mol004823,Mol028474,Mol004458,Mol016063,Mol001380,Mol026229,Mol014769,Mol023240,Mol021422,Mol025073,Mol019641,Mol021156,Mol023834,Mol014456,Mol011002,Mol002952,Mol005691,Mol010601,Mol027051,Mol012822,Mol014112,Mol026584,	0.618623
Biological process	RNA 3'-end processing	GO:0031123	9	0.0378377	2.07162	8	65	720	12119	Mol003955,Mol007047,Mol007977,Mol001879,Mol001867,Mol021538,Mol004177,Mol019247,	0.627155
Biological process	response to abiotic stimulus	GO:0009628	3	0.0380543	1.13962	152	2245	720	12119	Mol012439,Mol015503,Mol015983,Mol003901,Mol010659,Mol011527,Mol020006,Mol023993,Mol021344,Mol022675,Mol024863,Mol022694,Mol007990,Mol003145,Mol003137,Mol022705,Mol000094,Mol028480,Mol022711,Mol008440,Mol011611,Mol011183,Mol017727,Mol013388,Mol000949,Mol024030,Mol016426,Mol024040,Mol004041,Mol025399,Mol021029,Mol001414,Mol004923,Mol011232,Mol028948,Mol024102,Mol000511,Mol006276,Mol019108,Mol001013…	0.627712
Biological process	external encapsulating structure organization	GO:0045229	5	0.0382043	1.53018	20	220	720	12119	Mol005392,Mol019941,Mol028948,Mol018303,Mol027278,Mol011738,Mol024150,Mol000646,Mol025560,Mol021544,Mol001541,Mol028695,Mol012791,Mol022527,Mol020384,Mol017216,Mol014112,Mol028754,Mol015489,Mol020847,	0.624186
Biological process	N-terminal protein amino acid modification	GO:0031365	7	0.0387622	2.62999	5	32	720	12119	Mol001514,Mol014456,Mol017523,Mol000371,Mol011957,	0.630298
Biological process	phosphorelay signal transduction system	GO:0000160	7	0.0393766	1.81521	11	102	720	12119	Mol015533,Mol023506,Mol017368,Mol017369,Mol001013,Mol023718,Mol013546,Mol001517,Mol026873,Mol023390,Mol009133,	0.637269
Biological process	gibberellin metabolic process	GO:0009685	9	0.0393766	1.81521	11	102	720	12119	Mol015503,Mol016426,Mol024040,Mol021029,Mol017432,Mol003282,Mol026873,Mol016680,Mol001617,Mol015068,Mol015069,	0.637269
Biological process	activation of immune response	GO:0002253	7	0.0393766	1.81521	11	102	720	12119	Mol028822,Mol023506,Mol020006,Mol025080,Mol001517,Mol010411,Mol013924,Mol027843,Mol025690,Mol027016,Mol021752,	0.637269
Biological process	immune response	GO:0006955	3	0.0395663	1.35257	36	448	720	12119	Mol028822,Mol023506,Mol022652,Mol020006,Mol008858,Mol007977,Mol028045,Mol015597,Mol012568,Mol001867,Mol028948,Mol004526,Mol025080,Mol001078,Mol009861,Mol028996,Mol004140,Mol015720,Mol001517,Mol010411,Mol013924,Mol022403,Mol011792,Mol027782,Mol026956,Mol027843,Mol025690,Mol017162,Mol022527,Mol016366,Mol027016,Mol021752,Mol018951,Mol016333,Mol025280,Mol020847,	0.631405
Biological process	response to iron ion	GO:0010039	6	0.0395841	2.18192	7	54	720	12119	Mol023506,Mol017334,Mol017031,Mol001517,Mol026873,Mol020428,Mol011957,	0.628764
Biological process	cell division	GO:0051301	3	0.0401714	1.42465	27	319	720	12119	Mol015946,Mol013773,Mol013736,Mol011562,Mol004823,Mol028474,Mol004458,Mol016063,Mol000949,Mol026229,Mol016462,Mol014769,Mol023240,Mol022476,Mol021156,Mol026873,Mol013936,Mol009494,Mol016636,Mol017970,Mol011002,Mol003803,Mol024349,Mol010601,Mol012822,Mol014112,Mol026584,	0.635152
Biological process	brassinosteroid homeostasis	GO:0010268	7	0.0402502	2.34864	6	43	720	12119	Mol008479,Mol000656,Mol000657,Mol000784,Mol025666,Mol017216,	0.63348
Biological process	positive regulation of growth	GO:0045927	5	0.0409125	2.04024	8	66	720	12119	Mol009286,Mol017761,Mol010363,Mol011737,Mol010896,Mol019247,Mol010464,Mol009629,	0.640963
Biological process	regulation of cellular process	GO:0050794	4	0.0417395	1.08839	271	4191	720	12119	Mol000448,Mol012439,Mol013773,Mol010261,Mol013304,Mol003923,Mol023599,Mol015503,Mol015504,Mol015983,Mol025789,Mol003901,Mol028822,Mol015533,Mol028845,Mol011984,Mol011502,Mol010659,Mol002699,Mol003541,Mol023506,Mol022652,Mol020006,Mol005702,Mol005703,Mol002678,Mol009220,Mol020496,Mol024851,Mol011547,Mol004823,Mol022694,Mol003970,Mol022226,Mol000455,Mol008858,Mol007999,Mol005333,Mol020970,Mol007511…	0.650946
Biological process	response to oxygen levels	GO:0070482	4	0.0417616	1.60304	16	168	720	12119	Mol020006,Mol024863,Mol028948,Mol013815,Mol025080,Mol017028,Mol026873,Mol010896,Mol018419,Mol015380,Mol017582,Mol027776,Mol027843,Mol025690,Mol027016,Mol003450,	0.648343
Biological process	negative regulation of cell cycle process	GO:0010948	7	0.0425645	1.74124	12	116	720	12119	Mol010261,Mol013304,Mol010659,Mol001380,Mol021422,Mol004557,Mol026311,Mol008136,Mol023834,Mol004252,Mol026992,Mol029213,	0.657833
Biological process	organic acid metabolic process	GO:0006082	4	0.0427828	1.2264	69	947	720	12119	Mol015503,Mol012476,Mol000879,Mol002679,Mol020486,Mol023993,Mol001343,Mol020487,Mol022675,Mol022694,Mol009254,Mol003137,Mol019918,Mol024030,Mol016426,Mol026229,Mol024040,Mol024084,Mol021029,Mol023694,Mol013417,Mol023240,Mol028948,Mol013815,Mol019180,Mol006713,Mol005046,Mol005007,Mol017432,Mol003282,Mol000681,Mol011349,Mol024674,Mol024670,Mol026873,Mol015755,Mol021544,Mol021103,Mol022933,Mol006881…	0.658242
Biological process	negative regulation of immune system process	GO:0002683	5	0.0431313	2.14225	7	55	720	12119	Mol013773,Mol022652,Mol008858,Mol004526,Mol017970,Mol026956,Mol025280,	0.660641
Biological process	cellulose metabolic process	GO:0030243	9	0.0431313	2.14225	7	55	720	12119	Mol022675,Mol028474,Mol012791,Mol024725,Mol012822,Mol014112,Mol026584,	0.660641
Biological process	carbohydrate transport	GO:0008643	6	0.0431441	1.84966	10	91	720	12119	Mol014607,Mol011604,Mol023686,Mol007167,Mol012972,Mol027728,Mol021544,Mol013934,Mol000321,Mol008258,	0.654988
Biological process	regulation of anion transport	GO:0044070	7	0.0435356	2.55029	5	33	720	12119	Mol028822,Mol027278,Mol024150,Mol025560,Mol028754,	0.65802
Biological process	brassinosteroid biosynthetic process	GO:0016132	8	0.0435356	2.55029	5	33	720	12119	Mol000656,Mol000657,Mol000784,Mol025666,Mol017216,	0.65802
Biological process	organic substance biosynthetic process	GO:1901576	4	0.0437292	1.08913	264	4080	720	12119	Mol000448,Mol012439,Mol025752,Mol013304,Mol003923,Mol015503,Mol015504,Mol012476,Mol025789,Mol000879,Mol003901,Mol006172,Mol012019,Mol015533,Mol011984,Mol000044,Mol010659,Mol002699,Mol003541,Mol022652,Mol002679,Mol005702,Mol005703,Mol020486,Mol023993,Mol020487,Mol024851,Mol022675,Mol011547,Mol004835,Mol003970,Mol022226,Mol003155,Mol005333,Mol020970,Mol007511,Mol007990,Mol016008,Mol016483,Mol003145…	0.655174
Biological process	mitotic cell cycle	GO:0000278	4	0.0443746	1.35292	34	423	720	12119	Mol015946,Mol010261,Mol013304,Mol011984,Mol010659,Mol013736,Mol011562,Mol004823,Mol016011,Mol028474,Mol004458,Mol016063,Mol001380,Mol026229,Mol014769,Mol023240,Mol021424,Mol021422,Mol010363,Mol025073,Mol019641,Mol021156,Mol013936,Mol015394,Mol023834,Mol014456,Mol011002,Mol002952,Mol005691,Mol010601,Mol027051,Mol012822,Mol014112,Mol026584,	0.661953
Biological process	obsolete coenzyme biosynthetic process	GO:0009108	0	0.0444008	1.61846	15	156	720	12119	Mol012476,Mol012019,Mol023993,Mol022675,Mol012089,Mol000505,Mol013815,Mol027255,Mol022485,Mol023775,Mol006093,Mol006060,Mol014179,Mol014183,Mol026121,	0.659477
Biological process	lignin metabolic process	GO:0009808	6	0.0449863	1.72635	12	117	720	12119	Mol027255,Mol001517,Mol026893,Mol022426,Mol022421,Mol006089,Mol012355,Mol014537,Mol026991,Mol020415,Mol020410,Mol028767,	0.659606
Biological process	cytokinesis by cell plate formation	GO:0000911	5	0.0470956	1.89359	9	80	720	12119	Mol013736,Mol011562,Mol004458,Mol016063,Mol026229,Mol014769,Mol023240,Mol021156,Mol011002,	0.504953
Biological process	sulfur compound metabolic process	GO:0006790	4	0.0484167	1.44453	23	268	720	12119	Mol011563,Mol003137,Mol028948,Mol000505,Mol019108,Mol006713,Mol005044,Mol017432,Mol003282,Mol023775,Mol018429,Mol002022,Mol028667,Mol006093,Mol022527,Mol020377,Mol012782,Mol014183,Mol003485,Mol003478,Mol020428,Mol019833,Mol020847,	0.517501
Biological process	regulation of biological process	GO:0050789	3	0.048457	1.07687	303	4736	720	12119	Mol000448,Mol012439,Mol015949,Mol013773,Mol010261,Mol009286,Mol013304,Mol003923,Mol023599,Mol015503,Mol015504,Mol015983,Mol025789,Mol003901,Mol028822,Mol014683,Mol015533,Mol028845,Mol011984,Mol011502,Mol010659,Mol011992,Mol002699,Mol003541,Mol023506,Mol022652,Mol020006,Mol005702,Mol005703,Mol002678,Mol009220,Mol020496,Mol024851,Mol011547,Mol004823,Mol022694,Mol003970,Mol022226,Mol000455,Mol021375…	0.516322
Biological process	steroid hormone biosynthetic process	GO:0120178	7	0.048646	2.47529	5	34	720	12119	Mol000656,Mol000657,Mol000784,Mol025666,Mol017216,	0.516732
Biological process	diterpenoid metabolic process	GO:0016101	8	0.048719	1.59797	15	158	720	12119	Mol015503,Mol000864,Mol009254,Mol016426,Mol024040,Mol021029,Mol017432,Mol003282,Mol026873,Mol023723,Mol016680,Mol001617,Mol004710,Mol015068,Mol015069,	0.51591
Biological process	regulation of nuclear division	GO:0051783	7	0.048724	2.24426	6	45	720	12119	Mol010261,Mol010659,Mol004823,Mol004557,Mol023834,Mol004252,	0.514376
Biological process	oxoacid metabolic process	GO:0043436	5	0.0499446	1.21763	68	940	720	12119	Mol015503,Mol012476,Mol000879,Mol002679,Mol020486,Mol023993,Mol001343,Mol020487,Mol022675,Mol022694,Mol009254,Mol003137,Mol019918,Mol024030,Mol026229,Mol024040,Mol024084,Mol021029,Mol023694,Mol013417,Mol023240,Mol028948,Mol013815,Mol019180,Mol006713,Mol005046,Mol005007,Mol017432,Mol003282,Mol000681,Mol011349,Mol024674,Mol024670,Mol026873,Mol015755,Mol021544,Mol021103,Mol022933,Mol006881,Mol002022…	0.525644

## Sheet: Table S6
	Table S6. Significant SNPs at -log10P > 5 with annotations
	Trait	Chr	P value	'-log10P	SNP	MAF	Gene	Position on the gene	PVE（%）	Annotation
Number of tepals (NT)	HBPSL	3	8.5966e-06	5.07	T/C	0.06	Mol012490.gene	CDS	6.121	pentatricopeptide repeat-containing protein At5g66520-like isoform X1 [Phalaenopsis equestris]
37	HBPSL	18	5.3272e-06	5.27	C/G	0.37	Mol003698.gene	CDS	6.109	E3 ubiquitin-protein ligase SHPRH isoform X3 [Dendrobium catenatum]
	HBPSL	5	9.0469e-06	5.04	C/A	0.07	Mol015755.gene	CDS	12.256	cytochrome P450 [Dendrobium catenatum]
	HBPSL	5	4.8215e-06	5.32	G/A	0.05	Mol026584.gene	Intron	14.27	cellulose synthase-like protein H1 [Dendrobium catenatum]
	HBPSL	6	1.1731e-06	5.93	C/T	0.05	Mol001298.gene	Intron	14.699	zinc finger protein ZAT11 [Dendrobium catenatum]
	HBPSL	8	9.9201e-06	5	G/A	0.09	Mol010896.gene	Intron	7.262	transcriptional corepressor LEUNIG-like [Phalaenopsis equestris]
	HBPSL	7	9.1704e-09	8.04	G/A	0.06	Mol009494.gene	Intron	12.805	ethylene-responsive transcription factor ERF109-like [Phalaenopsis equestris]
	HBPSL	18	7.37947e-06	5.13	G/T	0.06	Mol020755.gene	3'_13940	10.191	MADS-box transcription factor 22-like [Dendrobium catenatum]/ Agamous-like MADS-box protein AGL65 OS=Arabidopsis thaliana OX=3702 GN=AGL65 PE=1 SV=1
	HBPSL	7	8.87339e-06	5.05	G/A	0.05	Mol005200.gene	3'_19154	11.275	myb-related protein 2-like isoform X5 [Cymbidium ensifolium]
	HBPSL	8	1.8635e-06	5.73	C/A	0.05	Mol004139.gene	3'_23004	7.786	auxin response factor 3-like isoform X1 [Dendrobium catenatum]
	HBPSL	8	1.59802e-06	5.8	A/T	0.06	Mol018665.gene	3'_28127	13.375	cell number regulator 13 isoform X3 [Dendrobium catenatum]
	HBPSL	10	6.7846e-06	5.17	C/A	0.13	Mol017911.gene	3'_30718	10.368	ethylene-responsive transcription factor ERF-like protein [Cymbidium sinense]
	HBPSL	14	7.4448e-06	5.13	T/A	0.05	Mol027728.gene	3'_33280	6.849	SWEETs [Cymbidium hybrid cultivar]
	HBPSL	18	7.37947e-06	5.13	G/T	0.06	Mol020757.gene	3'_42791	10.191	agamous-like MADS-box protein AGL65, partial [Dendrobium catenatum]
	HBPSL	15	2.849e-06	5.55	G/A	0.06	Mol027062.gene	3'_61269	6.375	protein MADS AFFECTING FLOWERING 5-like, partial [Dendrobium catenatum]
	HBPSL	10	5.1043e-10	9.29	C/T	0.06	Mol008405.gene	3'_64745	18.036	WD repeat-containing protein 44-like isoform X4 [Cymbidium ensifolium]
	HBPSL	15	2.849e-06	5.55	G/A	0.06	Mol027061.gene	3'_73929	6.375	MADS32 [Erycina pusilla]
	HBPSL	10	5.7799e-08	7.24	T/C	0.08	Mol001517.gene	3'_7394	11.944	myb-related protein Zm1-like [Dendrobium catenatum]
	HBPSL	15	3.9703e-07	6.4	C/T	0.06	Mol027061.gene	3'_74117	11.301	MADS32 [Erycina pusilla]
	HBPSL	8	2.1342e-06	5.67	G/A	0.14	Mol024170.gene	3'_94767	10.073	flowering time control protein FCA [Phalaenopsis equestris]
	HBPSL	6	5.1309e-07	6.29	A/G	0.07	Mol009718.gene	3'_95667	9.37	AP3 [Cymbidium faberi]
	HBPSL	9	4.1119e-11	10.39	G/A	0.05	Mol020378.gene	5'_14576	22.125	bZIP transcription factor 44-like [Dendrobium catenatum]
	HBPSL	18	7.37947e-06	5.13	G/T	0.06	Mol020754.gene	5'_30397	10.191	agamous-like MADS-box protein AGL65, partial [Dendrobium catenatum]
	HBPSL	6	6.4938e-08	7.19	G/C	0.06	Mol011069.gene	5'_43913	15.393	myb-related protein Myb4-like protein [Cymbidium sinense]
	HBPSL	4	1.2445e-07	6.91	C/T	0.06	Mol012390.gene	5'_44207	11.468	Auxin responsive SAUR protein [Cinnamomum micranthum f. kanehirae]
	HBPSL	18	7.37947e-06	5.13	G/T	0.06	Mol020758.gene	5'_44261	10.191	MADS-box protein-like protein, partial [Cymbidium goeringii]
	HBPSL	8	4.1776e-08	7.38	G/A	0.06	Mol010847.gene	5'_59559	14.792	transcription factor bHLH128 isoform X1 [Cymbidium sinense]
	HBPSL	19	6.9364e-07	6.16	T/A	0.05	Mol020953.gene	5'_82213	12.659	Zinc finger protein CONSTANS-LIKE 1 [Dendrobium catenatum]
	HBPSL	3	4.7036e-12	11.33	C/T	0.05	Mol002249.gene	5'_4630	8.453	probable transcriptional regulator RABBIT EARS [Dendrobium catenatum]
	HBPSL	3	1.011e-12	12	T/C	0.05	Mol002249.gene	5'_4631	7.868	probable transcriptional regulator RABBIT EARS [Dendrobium catenatum]
	HBPSL	3	5.03642e-12	11.3	G/T	0.05	Mol002249.gene	5'_4632	8.439	probable transcriptional regulator RABBIT EARS [Dendrobium catenatum]
	HBPSL	3	9.3252e-13	12.03	T/G	0.05	Mol002249.gene	5'_4652	7.883	probable transcriptional regulator RABBIT EARS [Dendrobium catenatum]
	HBPSL	3	9.3252e-13	12.03	A/C	0.05	Mol002249.gene	5'_4659	7.883	probable transcriptional regulator RABBIT EARS [Dendrobium catenatum]
	HBPSL	3	3.9959e-11	10.4	A/C	0.05	Mol002249.gene	5'_4707	9.041	probable transcriptional regulator RABBIT EARS [Dendrobium catenatum]
	HBPSL	3	1.0651e-12	11.97	A/C	0.06	Mol002249.gene	5'_4724	7.853	probable transcriptional regulator RABBIT EARS [Dendrobium catenatum]
	HBPSL	3	4.7036e-12	11.33	A/T	0.05	Mol002249.gene	5'_4950	8.453	probable transcriptional regulator RABBIT EARS [Dendrobium catenatum]
	HBPSL	3	4.7036e-12	11.33	C/T	0.05	Mol002249.gene	5'_4973	8.453	probable transcriptional regulator RABBIT EARS [Dendrobium catenatum]
Number of flowers (NF)	HSL	2	3.94311e-07	6.4	C/T	0.14	Mol021360.gene	5'_295	8.068	SAC3 family protein B isoform X1 [Phalaenopsis equestris]
3	HSL	17	4.92325e-06	5.31	A/G	0.07	Mol024835.gene	5'_37247	3.612	flowering time control protein FPA [Dendrobium catenatum]
	HSL	20	1.03787e-06	5.98	G/A	0.06	Mol006261.gene	Intron	12.478	F-box/LRR-repeat protein At3g48880-like [Phalaenopsis equestris]
Flower size
Transverse diameter of flower (TDF)	HKD	1	5.7798e-07	6.24	T/C	0.06	Mol021424.gene	CDS	17.142	Mitogen-activated protein kinase kinase kinase ANP1 [Dendrobium catenatum] Mitogen-Activated Protein Kinase (MAPK) cascade plays an important role in plant growth and development, transferring the extracellular stimuli into intracellular response
3	HKD	8	7.5742e-06	5.12	T/G	0.2	Mol006778.gene	Intron	11.759	proteasome subunit beta type-3 [Phalaenopsis equestris]
	HKD	2	8.49e-06	5.07	T/C	0.07	Mol025803.gene	3'_76666	11.319	MADS-box protein-like protein [Cymbidium goeringii]
Flower length to width ratio (FLWR)	HCKB	15	9.303e-06	5.03	G/A	0.1	Mol006292.gene	5‘UTR	8.126	transcription factor GTE4-like [Phalaenopsis equestris]
24	HCKB	1	1.7079e-11	10.77	T/C	0.06	Mol021424.gene	CDS	13.61	Mitogen-activated protein kinase kinase kinase ANP1 [Dendrobium catenatum]
	HCKB	7	5.8318e-09	8.23	C/A	0.07	Mol022485.gene	CDS	16.645	nicotinamidase 1 [Dendrobium catenatum]
	HCKB	11	1.6993e-06	5.77	A/T	0.1	Mol025073.gene	CDS	14.831	kinesin-like protein KIN-13B [Phalaenopsis equestris]
	HCKB	10	1.6972e-06	5.77	G/A	0.06	Mol028767.gene	CDS	14.49	tricetin 3',4',5'-O-trimethyltransferase [Dendrobium catenatum]
	HCKB	7	7.3303e-06	5.13	G/A	0.09	Mol019740.gene	3'_10497	10.141	transcription factor MYB124-like isoform X1 [Cymbidium ensifolium]
	HCKB	3	7.8854e-06	5.1	G/A	0.08	Mol013329.gene	3'_12306	7.692	auxin transporter-like protein 2 [Dendrobium catenatum]
	HCKB	17	7.4054e-06	5.13	A/G	0.05	Mol018303.gene	3'_27648	2.363	2-dehydro-3-deoxyphosphooctonate aldolase isoform X1 [Dendrobium catenatum]
	HCKB	3	2.8179e-08	7.55	G/A	0.05	Mol000094.gene	3'_29908	18.777	transcription factor PIF4-like isoform X5 [Cymbidium sinense]
	HCKB	15	3.9123e-11	10.41	A/C	0.05	Mol006276.gene	3'_41422	10.736	auxin-responsive protein IAA4-like [Dendrobium catenatum]
	HCKB	17	6.7847e-07	6.17	C/A	0.05	Mol003640.gene	3'_41667	15.131	transcription factor bHLH112-like isoform X2 [Cymbidium sinense]
	HCKB	15	5.49806e-06	5.26	A/G	0.09	Mol006276.gene	3'_56287	10.177	auxin-responsive protein IAA4-like [Dendrobium catenatum]
	HCKB	9	2.61612e-08	7.58	C/T	0.09	Mol018427.gene	3'_57323	10.446	transcription factor bHLH112 isoform X2 [Dendrobium catenatum]
	HCKB	18	3.2466e-06	5.49	G/A	0.05	Mol020758.gene	3'_63723	7.688	MADS-box protein-like protein, partial [Cymbidium goeringii]
	HCKB	7	5.6355e-06	5.25	G/C	0.09	Mol019292.gene	3'_77864	11.872	auxin response factor 7-like mRNA isoform X1 [Cymbidium sinense]
	HCKB	3	3.2051e-09	8.49	G/A	0.06	Mol000167.gene	5'_25395	20.766	Agamous-like MADS-box protein AGL61 [Apostasia shenzhenica]
	HCKB	3	2.17521e-07	6.66	C/T	0.09	Mol000167.gene	5'_25606	11.679	Agamous-like MADS-box protein AGL61 [Apostasia shenzhenica]
	HCKB	13	1.5975e-06	5.8	C/T	0.08	Mol004389.gene	5'_49194	11.382	bZIP transcription factor 53-like [Dendrobium catenatum]
	HCKB	6	5.8023e-06	5.24	C/T	0.05	Mol011408.gene	5'_52795	11.627	transcription repressor MYB6-like protein [Cymbidium sinense]
	HCKB	12	7.8843e-07	6.1	T/A	0.05	Mol025479.gene	5'_57225	14.464	Auxin-induced protein 10A5 [Dendrobium catenatum]
	HCKB	13	5.27999e-06	5.28	C/A	0.07	Mol016207.gene	5'_57664	10.564	AP2/ERF and B3 domain-containing protein Os05g0549800-like [Dendrobium catenatum]
	HCKB	13	1.33945e-06	5.87	C/T	0.06	Mol016207.gene	5'_57773	10.674	AP2/ERF and B3 domain-containing protein Os05g0549800-like [Dendrobium catenatum]
	HCKB	18	3.2466e-06	5.49	G/A	0.05	Mol020755.gene	5'_85415	7.688	MADS-box transcription factor 22-like [Dendrobium catenatum]
	HCKB	3	1.67e-06	5.78	A/G	0.08	Mol013329.gene	5'_89771	12.296	auxin transporter-like protein 2 [Dendrobium catenatum]
Vertical diameter of flower (VDF)	HCD	7	9.42248e-06	5.03	T/G	0.27	Mol018807.gene	3'_12420	13.982	TCP-like protein [Cymbidium ensifolium]
3	HCD	2	8.48144e-06	5.07	G/T	0.06	Mol009454.gene	3'_31756	9.116	transcription factor bHLH35 isoform X4 [Cymbidium ensifolium]
	HCD	9	9.189e-06	5.04	T/G	0.31	Mol009585.gene	5'_73447	14.249	cell division topological specificity factor homolog, chloroplastic-like isoform X2 [Dendrobium catenatum]
Sepal shape
Lateral sepal width (LSW)	CEPKD	7	3.16559e-09	8.5	T/G	0.08	Mol001137.gene	3'_70575	17.566	transcription factor MYBS3-like isoform X4 [Cymbidium ensifolium]
6	CEPKD	8	9.4604e-06	5.02	A/G	0.05	Mol020591.gene	3'_50217	13.355	TEM AP2/ERF and B3 domain-containing transcription repressor RAV2-like protein (TEM1) isoform X1 [Cymbidium sinense]
	CEPKD	10	9.82e-06	5.01	C/T	0.1	Mol015889.gene	3'_29839	12.885	transcription factor MYC4-like isoform X1 [Cymbidium sinense]
	CEPKD	4	6.016e-09	8.22	C/T	0.1	Mol024028.gene	3'_29327	19.765	MADS-box protein-like protein [Cymbidium goeringii]
	CEPKD	4	9.5736e-06	5.02	T/G	0.05	Mol012049.gene	3'_15817	6.444	auxin transporter-like protein 2 [Dendrobium catenatum]
	CEPKD	5	7.47e-06	5.13	G/A	0.06	Mol023686.gene	3'_10122	5.269	SWEETs [Cymbidium hybrid cultivar]
Lateral sepal length (LSL)	CEPCD	15	2.96958e-06	5.53	T/C	0.06	Mol006271.gene	CDS	6.212	fanconi-associated nuclease 1 homolog isoform X2 [Phalaenopsis equestris] FAN1 DNA repair
7	CEPCD	5	6.33982e-06	5.2	C/T	0.09	Mol011252.gene	CDS	15.334	probable polygalacturonase [Dendrobium catenatum] PG activity has been shown to be associated with organ abscission [29, 30] pod and anther dehiscence [31], and pollen grain maturation and pollen tube growth
	CEPCD	6	9.08975e-06	5.04	A/G	0.15	Mol012457.gene	3'_60211	5.172	katanin p80 WD40 repeat-containing subunit B1 homolog [Dendrobium catenatum]
	CEPCD	17	8.08993e-06	5.09	G/A	0.07	Mol001013.gene	3'_8052	13.279	ethylene-responsive transcription factor RAP2-like protein [Cymbidium sinense]
	CEPCD	16	1.08358e-06	5.97	G/A	0.18	Mol000559.gene	3'_82824	12.168	probable WRKY transcription factor 31 [Phalaenopsis equestris]
	CEPCD	11	1.67045e-06	5.78	T/A	0.13	Mol007164.gene	5'_15515	13.061	protein RADIALIS-like 3 [Phalaenopsis equestris]
	CEPCD	12	7.39794e-06	5.13	C/T	0.06	Mol020571.gene	5'_4625	15.473	PRA1 family protein B1-like [Dendrobium catenatum]
Lateral sepal length to width ratio (LSLWR)	CEPCKB	15	2.8614e-07	6.54	C/T	0.09	Mol027060.gene	3'_34661	13.735	MADS-box transcription factor 29 [Dendrobium catenatum]
8	CEPCKB	18	4.0953e-06	5.39	C/G	0.4	Mol020758.gene	3'_63797	9.764	MADS-box protein-like protein, partial [Cymbidium goeringii]
	CEPCKB	15	2.8614e-07	6.54	C/T	0.09	Mol027061.gene	3'_7529	13.735	MADS32 [Erycina pusilla]
	CEPCKB	15	2.8614e-07	6.54	C/T	0.09	Mol027062.gene	5'_4727	13.735	protein MADS AFFECTING FLOWERING 5-like, partial [Dendrobium catenatum]
	CEPCKB	14	6.1656e-06	5.21	T/G	0.19	Mol007990.gene	5'_54954	12.122	transcription factor MYB78-like protein, partial [Cymbidium sinense]
	CEPCKB	3	5.2105e-06	5.28	C/T	0.34	Mol003465.gene	5'_63233	12.719	protein CUP-SHAPED COTYLEDON 3-like [Dendrobium catenatum]
	CEPCKB	18	7.68084e-06	5.11	C/G	0.4	Mol020757.gene	5'_64928	9.764	agamous-like MADS-box protein AGL65, partial [Dendrobium catenatum]
	CEPCKB	18	7.68084e-06	5.11	C/G	0.4	Mol020755.gene	5'_85489	9.764	MADS-box transcription factor 22-like [Dendrobium catenatum]/ Agamous-like MADS-box protein AGL65 OS=Arabidopsis thaliana OX=3702 GN=AGL65 PE=1 SV=1
Lip shape
Lip width (LW)	CNKD	2	1.34785e-06	5.87	C/T	0.07	Mol021156.gene	Intron	16.319	kinesin-like protein KIN-5A [Dendrobium catenatum]
17	CNKD	8	6.81557e-06	5.17	G/T	0.49	Mol019870.gene	CDS	13.268	ABC transporter C family member 8 [Dendrobium catenatum]
	CNKD	2	9.77871e-06	5.01	T/A	0.11	Mol017162.gene	Intron	6.156	transcription factor HBP-1b(c38) [Dendrobium catenatum]
	CNKD	19	3.9752e-06	5.4	T/A	0.06	Mol005392.gene	CDS	15.602	peroxidase 19 [Dendrobium catenatum] Genome-wide analysis of spatial gene expression in Arabidopsis flowers revealed that members of the class III peroxidase families were overrepresented in flower-specific organs
	CNKD	8	1.225e-06	5.91	G/A	0.47	Mol027278.gene	CDS	17.198	LOW QUALITY PROTEIN: LRR receptor-like serine/threonine-protein kinase FLS2 [Phalaenopsis equestris]
	CNKD	9	5.07251e-06	5.29	T/A	0.05	Mol003011.gene	CDS	14.237	GBF-interacting protein 1-like isoform X2 [Dendrobium catenatum] in many cases the G-box sequence has been demonstrated to be essential for expression. The G-box of the Arabidopsis rbcS-1A gene is bound by a protein, GBF, identified in plant nuclear extracts.
	CNKD	19	3.9752e-06	5.4	T/A	0.06	Mol005392.gene	CDS	15.602	peroxidase 19 [Dendrobium catenatum]
	CNKD	4	9.1585e-07	6.04	C/T	0.49	Mol025793.gene	3'_27748	11.414	MADS-box protein-like protein [Cymbidium goeringii]
	CNKD	14	8.75665e-06	5.06	C/T	0.35	Mol023317.gene	3'_34547	10.774	myb-related protein 305-like isoform X9 [Cymbidium ensifolium]
	CNKD	4	9.1585e-07	6.04	C/T	0.49	Mol025794.gene	3'_46236	11.414	MADS-box protein-like protein [Cymbidium goeringii]/ Agamous-like MADS-box protein AGL61 OS=Arabidopsis thaliana OX=3702 GN=AGL61 PE=1 SV=1
	CNKD	3	8.0982e-10	9.09	A/G	0.05	Mol000239.gene	3'_57509	23.936	cyclin-D3-3-like [Dendrobium catenatum]
	CNKD	5	3.61352e-06	5.44	C/T	0.05	Mol014960.gene	3'_60536	18.641	auxin-responsive protein IAA25-like [Phalaenopsis equestris]
	CNKD	contig7284	6.3981e-07	6.19	G/A	0.05	Mol026783.gene	3'_7207	15.181	MADS-box protein-like protein, partial [Cymbidium goeringii]
	CNKD	3	8.0982e-10	9.09	A/G	0.05	Mol000238.gene	3'_81240	23.936	Flowering time control protein FPA [Dendrobium catenatum]
	CNKD	19	4.08419e-06	5.39	T/A	0.07	Mol020002.gene	3'_90567	12.006	probable zinc metalloprotease EGY2, chloroplastic isoform X2 [Dendrobium catenatum]
	CNKD	4	9.1585e-07	6.04	C/T	0.49	Mol025792.gene	3'_9560	11.414	MADS-box protein-like protein [Cymbidium goeringii]/Agamous-like MADS-box protein AGL61 OS=Arabidopsis thaliana OX=3702 GN=AGL61 PE=1 SV=1
	CNKD	7	8.38923e-06	5.08	C/T	0.21	Mol019151.gene	5'_42771	4.003	actin-related protein 7 [Dendrobium catenatum]
Lip length (LL)	CBCD	4	8.59729e-06	5.07	G/A	0.44	Mol012274.gene	Intron	6.175	AP2-2 [Cymbidium goeringii]
5	CBCD	19	8.8797e-06	5.05	T/G	0.12	Mol014119.gene	3'_43336	7.285	protein ANTHESIS POMOTING FACTOR 1 isoform X1 [Dendrobium catenatum]
	CBCD	19	4.3125e-06	5.37	T/C	0.11	Mol012557.gene	3'_75405	12.58	cell division control protein 2 homolog A-like isoform X1 [Hevea brasiliensis]
	CBCD	2	7.68125e-06	5.11	T/C	0.1	Mol011842.gene	5'_159	6.726	protein KINESIN LIGHT CHAIN-RELATED 2 [Phalaenopsis equestris] generation of isoforms by alternative splicing.
	CBCD	19	8.8797e-06	5.05	T/G	0.12	Mol014116.gene	5'_35569	7.285	myb-related protein Hv33-like [Dendrobium catenatum]
Lip length to width ratio (LLWR)	CBCKB	4	5.6115e-08	7.25	G/T	0.49	Mol025387.gene	3'_317	11.096	MADS-box protein-like protein [Cymbidium goeringii]/ Agamous-like MADS-box protein AGL61 OS=Arabidopsis thaliana OX=3702 GN=AGL61 PE=1 SV=1
7	CBCKB	7	1.3926e-06	5.86	G/A	0.07	Mol019292.gene	3'_51891	13.242	auxin response factor 7-like mRNA isoform X1 [Cymbidium sinense]
	CBCKB	12	6.3316e-06	5.2	G/A	0.49	Mol016601.gene	3'_57976	8.628	Auxin-induced protein 10A5 [Dendrobium catenatum]
	CBCKB	4	9.0391e-06	5.04	A/G	0.06	Mol010459.gene	Intron	2.779	kinesin-like protein KIN-UA isoform X1 [Dendrobium catenatum]
	CBCKB	16	1.6156e-07	6.79	T/A	0.06	Mol015380.gene	Intron	18.334	VIN3-like protein 2 isoform X1 [Dendrobium catenatum]
	CBCKB	16	2.418e-07	6.62	G/C	0.06	Mol029634.gene	5'_7498	13.233	MADS-box protein SVP [Dendrobium catenatum]
	CBCKB	16	2.418e-07	6.62	G/C	0.06	Mol021913.gene	5'_11393	13.233	MADS-box protein-like protein [Cymbidium goeringii]
Petal shape
Petal width (PW)	HBKD	4	4.8214e-06	5.32	G/A	0.2	Mol000066.gene	CDS	6.603	DDB1- and CUL4-associated factor homolog 1 isoform X2 [Dendrobium catenatum] Arabidopsis DDB1-CUL4 ASSOCIATED FACTOR1 Forms a Nuclear E3 Ubiquitin Ligase with DDB1 and CUL4 That Is Involved in Multiple Plant Developmental Processes，including flowerdevelopment
41	HBKD	8	1.6955e-06	5.77	A/T	0.1	Mol003587.gene	CDS	9.038	probable serine/threonine-protein kinase DDB_G0276461 isoform X2 [Dendrobium catenatum]
	HBKD	7	1.0733e-09	8.97	C/G	0.05	Mol009479.gene	CDS	20.844	DNA-directed RNA polymerase II subunit RPB1 [Dendrobium catenatum]
	HBKD	2	1.394e-09	8.86	C/T	0.06	Mol027373.gene	CDS	20.513	Mannose-specific lectin [Dendrobium catenatum]
	HBKD	1	4.14e-08	7.38	A/G	0.06	Mol024781.gene	Intron	17.454	putative glycosyltransferase [Dendrobium catenatum]
	HBKD	2	6.73e-07	6.17	T/A	0.06	Mol019833.gene	Intron	12.627	glutathione hydrolase 3 [Dendrobium catenatum]
	HBKD	6	3.35e-06	5.48	A/G	0.07	Mol013815.gene	Intron	13.185	fructose-bisphosphate aldolase [Pandanus amaryllifolius]
	HBKD	20	4.8559e-10	9.31	A/C	0.06	Mol020177.gene	Intron	10.968	transcription factor bHLH137 [Dendrobium catenatum]
	HBKD	10	9.8103e-06	5.01	C/G	0.08	Mol005110.gene	3'_10293	11.335	ENHANCER OF AG-4 protein 2 isoform X1 [Dendrobium catenatum]
	HBKD	2	3.0749e-06	5.51	G/A	0.45	Mol019641.gene	3'_21427	12.686	Kinesin-like calmodulin-binding protein [Dendrobium catenatum]
	HBKD	7	9.2369e-07	6.03	A/G	0.09	Mol025551.gene	3'_23382	13.309	Actin-related protein 2/3 complex subunit 3 [Dendrobium catenatum]
	HBKD	14	6.1313e-06	5.21	C/T	0.09	Mol027728.gene	3'_26334	12.08	SWEETs [Cymbidium hybrid cultivar]
	HBKD	11	2.5557e-06	5.59	G/A	0.06	Mol014654.gene	3'_36109	12.35	transcription factor bHLH18 [Dendrobium catenatum]
	HBKD	2	3.0749e-06	5.51	G/A	0.45	Mol019640.gene	3'_44166	12.686	Kinesin-like calmodulin-binding protein [Dendrobium catenatum]
	HBKD	15	5.0026e-07	6.3	G/T	0.06	Mol027062.gene	3'_61235	14.366	protein MADS AFFECTING FLOWERING 5-like, partial [Dendrobium catenatum]
	HBKD	15	5.0026e-07	6.3	G/T	0.06	Mol027061.gene	3'_73895	14.366	MADS32 [Erycina pusilla]
	HBKD	8	8.333e-06	5.08	C/A	0.06	Mol024170.gene	3'_82879	12.036	flowering time control protein FCA [Phalaenopsis equestris]
	HBKD	16	6.7533e-08	7.17	T/C	0.07	Mol003923.gene	3'_91907	15.363	transcription factor MYB39-like protein [Cymbidium sinense]
	HBKD	7	3.8211e-06	5.42	C/T	0.09	Mol003853.gene	3'_98746	13.011	actin [Dendrobium catenatum]
	HBKD	6	1.8222e-07	6.74	A/T	0.05	Mol021440.gene	5'_2766	15.364	NAC transcription factor 32-like [Phalaenopsis equestris]
	HBKD	4	3.2616e-06	5.49	G/A	0.39	Mol015309.gene	5'_29265	2.509	kinesin-like protein KIN-5A [Dendrobium catenatum]
	HBKD	5	3.4274e-08	7.47	G/A	0.07	Mol010994.gene	5'_34874	8.604	MADS-box protein-like protein [Cymbidium goeringii]/ Agamous-like MADS-box protein AGL65 OS=Arabidopsis thaliana OX=3702 GN=AGL65 PE=1 SV=1
	HBKD	20	4.2123e-06	5.38	T/C	0.09	Mol007249.gene	5'_35019	13.144	transcription initiation factor IIA subunit 2 [Phalaenopsis equestris]
	HBKD	6	3.9502e-07	6.4	G/T	0.09	Mol011326.gene	5'_49604	14.892	ethylene-responsive transcription factor ERF025-like [Dendrobium catenatum]
	HBKD	4	1.2434e-08	7.91	G/A	0.08	Mol025391.gene	5'_53552	16.588	MADS-box protein-like protein [Cymbidium goeringii]
	HBKD	19	4.5945e-09	8.34	C/T	0.05	Mol016561.gene	5'_82668	19.956	Callose synthase 9 [Dendrobium catenatum]
	HBKD	4	1.9959e-06	5.7	T/C	0.12	Mol009773.gene	5'_85069	7.853	cyclin-L1-1 isoform X2 [Dendrobium catenatum]
	HBKD	3	9.8198e-08	7.01	A/G	0.06	Mol013694.gene	5'_89264	16.851	myb family transcription factor PHL7-like isoform X2 [Cymbidium ensifolium]
	HBKD	6	1.3367e-06	5.87	G/A	0.06	Mol014579.gene	5'_92379	13.395	sucrose synthase 4-like [Phalaenopsis equestris]
	HBKD	16	1.8615e-07	6.73	G/C	0.11	Mol022674.gene	5'_93555	11.085	probable mannose-1-phosphate guanylyltransferase 1 [Dendrobium catenatum]
	HBKD	6	9.3252e-10	9.03	C/T	0.06	Mol017032.gene	5'_93954	9.393	(S)-coclaurine N-methyltransferase [Dendrobium catenatum]
	HBKD	11	3.7511e-06	5.43	A/G	0.07	Mol006064.gene	3'_54012	12.937	probable WRKY transcription factor 50 [Phalaenopsis equestris]
	HBKD	14	5.6499e-06	5.25	G/A	0.06	Mol004686.gene	3'_60329	12.72	putative transcription factor VIP1-like isoform X3 [Cymbidium ensifolium]
	HBKD	15	7.0747e-07	6.15	C/G	0.07	Mol027062.gene	3'_61230	13.927	protein MADS AFFECTING FLOWERING 5-like, partial [Dendrobium catenatum]
	HBKD	15	7.0747e-07	6.15	C/G	0.07	Mol027061.gene	3'_73890	13.927	MADS32 [Erycina pusilla]
	HBKD	6	5.7221e-07	6.24	T/C	0.09	Mol011326.gene	5'_49528	14.695	ethylene-responsive transcription factor ERF025-like [Dendrobium catenatum]
	HBKD	3	9.8198e-08	7.01	A/G	0.06	Mol013693.gene	5'_65429	16.851	myb family transcription factor PHL7-like isoform X4 [Cymbidium ensifolium]
	HBKD	6	1.03073e-07	6.99	C/T	0.06	Mol015715.gene	5'_65721	10.769	ethylene-responsive transcription factor ERF098-like [Phalaenopsis equestris]
	HBKD	2	4.7281e-08	7.33	C/T	0.06	Mol021496.gene	5'_69752	17.671	transcription factor PCL1-like isoform X6 [Cymbidium ensifolium]
	HBKD	5	2.462e-07	6.61	A/G	0.05	Mol017368.gene	5'_76589	3.456	ethylene-responsive transcription factor 1B-like [Phalaenopsis equestris]
	HBKD	5	2.6353e-06	5.58	T/C	0.06	Mol017366.gene	5'_94305	3.274	transcription factor bHLH104 [Dendrobium catenatum]
Petal length (PL)	HBCD	3	4.97734e-06	5.3	C/T	0.09	Mol012124.gene	Intron	11.195	UDP-glucose 4-epimerase GEPI48-like [Phalaenopsis equestris]
3	HBCD	15	6.07141e-07	6.22	T/A	0.08	Mol023757.gene	3'_94106	6.783	MADS-box transcription factor 29 [Dendrobium catenatum] / Agamous-like MADS-box protein TM6 OS=Vitis vinifera OX=29760 GN=TM6 PE=2 SV=1
	HBCD	5	4.28722e-07	6.37	C/T	0.07	Mol006714.gene	5'_14928	7.186	actin [Populus tomentosa]
Petal length to width ratio (PLWR)	HBCKB	15	6.2649e-06	5.2	G/T	0.13	Mol026311.gene	5'_68591	12.575	E2F transcription factor-like E2FE isoform X3 [Dendrobium catenatum]
2	HBCKB	14	4.0561e-07	6.39	C/T	0.07	Mol023320.gene	5'_87203	17.399	myb-related protein 305-like [Dendrobium catenatum]

## Sheet: Table S7
	Table S7. Significant InDels at -log10P > 5 with annotations
	Trait	Chr	Pos	Pvalue	'-log10P	Allele	MAF	GeneID	Distance	Annotation
Lateral sepal width (LSW)	CEPKD	cymsin_chr17	60144392	7.82062e-06	5.11	TTA/T	0.05	cymsin_Mol000350.gene	3'_67071	putative G-box-binding factor 4-like isoform X1 [Cymbidium ensifolium]
56	CEPKD	cymsin_chr17	60144392	7.82062e-06	5.11	TTA/T	0.05	cymsin_Mol000351.gene	3'_3794	protein FAM135B-like isoform X2 [Phalaenopsis equestris]
	CEPKD	cymsin_chr16	21634167	4.2098e-06	5.38	A/AC	0.11	cymsin_Mol000666.gene	5'_82585	protein AIR1 isoform X2 [Dendrobium catenatum]
	CEPKD	cymsin_chr16	21634167	4.2098e-06	5.38	A/AC	0.11	cymsin_Mol000667.gene	3'_84812	hypothetical protein MA16_Dca000558 [Dendrobium catenatum]
	CEPKD	cymsin_chr06	78031443	4.6341e-07	6.33	A/AT	0.05	cymsin_Mol001536.gene	3'_71160	pheophytinase, chloroplastic [Phalaenopsis equestris]
	CEPKD	cymsin_chr06	78031443	4.6341e-07	6.33	A/AT	0.05	cymsin_Mol001537.gene	5'_68773	pheophytinase, chloroplastic [Dendrobium catenatum]
	CEPKD	cymsin_chr02	144645247	5.61086e-06	5.25	CTCTCCCAATATCCCTTA/A	0.06	cymsin_Mol002070.gene	3'_86696	uncharacterized protein LOC110017856 [Phalaenopsis equestris]
	CEPKD	cymsin_chr02	144645247	5.61086e-06	5.25	CTCTCCCAATATCCCTTA/A	0.06	cymsin_Mol002071.gene	3'_58970	pentatricopeptide repeat-containing protein At1g05750, chloroplastic [Dendrobium catenatum]
	CEPKD	cymsin_chr02	144645247	5.61086e-06	5.25	CTCTCCCAATATCCCTTA/A	0.06	cymsin_Mol002072.gene	3'_15401	asparagine--tRNA ligase, cytoplasmic 3 [Dendrobium catenatum]
	CEPKD	cymsin_chr14	56580615	5.10172e-06	5.29	A/AG	0.07	cymsin_Mol005817.gene	3'_68635	protein DETOXIFICATION 54 [Dendrobium catenatum]
	CEPKD	cymsin_chr11	103493735	1.2699e-07	6.9	T/TACA	0.06	cymsin_Mol007260.gene	3'_83733	zinc finger CCCH domain-containing protein 18 [Dendrobium catenatum]
	CEPKD	cymsin_chr11	103493735	1.2699e-07	6.9	T/TACA	0.06	cymsin_Mol007261.gene	3'_92756	zinc finger CCCH domain-containing protein 18-like isoform X3 [Phalaenopsis equestris]
	CEPKD	cymsin_chr06	124711837	9.7538e-06	5.01	CTA/A	0.06	cymsin_Mol007967.gene	3'_82999	uncharacterized protein LOC110025482 isoform X1 [Phalaenopsis equestris]
	CEPKD	cymsin_chr06	124711837	9.7538e-06	5.01	CTA/A	0.06	cymsin_Mol007968.gene	3'_71340	pentatricopeptide repeat-containing protein At4g02750 [Dendrobium catenatum]
	CEPKD	cymsin_chr06	124711837	9.7538e-06	5.01	CTA/A	0.06	cymsin_Mol007969.gene	5'_42342	trafficking protein particle complex subunit 13 [Dendrobium catenatum]
	CEPKD	cymsin_chr06	124711837	9.7538e-06	5.01	CTA/A	0.06	cymsin_Mol007970.gene	5'_24460	E3 ubiquitin-protein ligase AIRP2-like isoform X1 [Dendrobium catenatum]
	CEPKD	cymsin_chr10	90913631	8.66712e-07	6.06	G/AAG	0.07	cymsin_Mol008400.gene	3'_97158	ABC transporter G family member 22 [Apostasia shenzhenica]
	CEPKD	cymsin_chr10	90913631	8.66712e-07	6.06	G/AAG	0.07	cymsin_Mol008401.gene	5'_77174	E3 ubiquitin-protein ligase AIRP2-like [Dendrobium catenatum]
	CEPKD	cymsin_chr10	90913631	8.66712e-07	6.06	G/AAG	0.07	cymsin_Mol008402.gene	5'_27993	uncharacterized protein LOC110096083 [Dendrobium catenatum]
	CEPKD	cymsin_chr10	90913631	8.66712e-07	6.06	G/AAG	0.07	cymsin_Mol008403.gene	5'_9699	clathrin light chain 2 [Dendrobium catenatum]
	CEPKD	cymsin_chr10	90913631	8.66712e-07	6.06	G/AAG	0.07	cymsin_Mol008404.gene	5'_11679	probable prolyl 4-hydroxylase 3 [Phalaenopsis equestris]
	CEPKD	cymsin_chr10	90913631	8.66712e-07	6.06	G/AAG	0.07	cymsin_Mol008405.gene	3'_64521	WD repeat-containing protein 44-like isoform X4 [Cymbidium ensifolium]
	CEPKD	cymsin_chr10	90913631	8.66712e-07	6.06	G/AAG	0.07	cymsin_Mol008406.gene	5'_86127	phosphoglucomutase, cytoplasmic [Dendrobium catenatum]
	CEPKD	cymsin_chr07	112007691	2.68423e-06	5.57	AT/T	0.07	cymsin_Mol011119.gene	3'_80095	Transposon Ty3-I Gag-Pol polyprotein [Cajanus cajan]
	CEPKD	cymsin_chr07	112007691	2.68423e-06	5.57	AT/T	0.07	cymsin_Mol011120.gene	3'_65706	VQ motif-containing protein 4-like [Dendrobium catenatum]
	CEPKD	cymsin_chr07	112007691	2.68423e-06	5.57	AT/T	0.07	cymsin_Mol011121.gene	5'_18676	serine/threonine/tyrosine-protein kinase HT1 [Dendrobium catenatum]
	CEPKD	cymsin_chr07	112007691	2.68423e-06	5.57	AT/T	0.07	cymsin_Mol011122.gene	3'_32530	probable leucine-rich repeat receptor-like serine/threonine-protein kinase At3g14840 isoform X1 [Dendrobium catenatum]
	CEPKD	cymsin_chr10	15392089	8.27698e-07	6.08	TC/T	0.06	cymsin_Mol011893.gene	3'_61700	succinate--CoA ligase [ADP-forming] subunit beta, mitochondrial [Dendrobium catenatum]
	CEPKD	cymsin_chr10	15392089	8.27698e-07	6.08	TC/T	0.06	cymsin_Mol011894.gene	3'_28169	DNA-directed RNA polymerase V subunit 7-like [Dendrobium catenatum]
	CEPKD	cymsin_chr10	15392089	8.27698e-07	6.08	TC/T	0.06	cymsin_Mol011895.gene	5'_61587	casein kinase 1-like [Phalaenopsis equestris]
	CEPKD	cymsin_chr04	174788115	7.76159e-08	7.11	C/CT	0.09	cymsin_Mol012031.gene	3'_17311	--
	CEPKD	cymsin_chr04	174788115	7.76159e-08	7.11	C/CT	0.09	cymsin_Mol012032.gene	3'_37902	protein NRT1/ PTR FAMILY 8.1 [Dendrobium catenatum]
	CEPKD	cymsin_chr15	55435959	1.21321e-06	5.92	A/GA	0.22	cymsin_Mol013088.gene	3'_54307	protein YLS3 isoform X1 [Dendrobium catenatum]
	CEPKD	cymsin_chr15	55435959	1.21321e-06	5.92	A/GA	0.22	cymsin_Mol013089.gene	Intron	phospholipid-transporting ATPase 3 [Dendrobium catenatum]
	CEPKD	cymsin_chr15	55435959	1.2248e-06	5.91	A/GA	0.22	cymsin_Mol013090.gene	5'_7400	protein UPSTREAM OF FLC [Solanum pennellii]
	CEPKD	cymsin_chr15	55435959	1.2248e-06	5.91	A/GA	0.22	cymsin_Mol013091.gene	3'_10284	40S ribosomal protein S28 [Dendrobium catenatum]
	CEPKD	cymsin_chr15	55435959	1.2248e-06	5.91	A/GA	0.22	cymsin_Mol013092.gene	5'_44863	succinate--CoA ligase [ADP-forming] subunit alpha, mitochondrial [Dendrobium catenatum]
	CEPKD	cymsin_chr15	55435959	1.21321e-06	5.92	A/GA	0.22	cymsin_Mol013093.gene	5'_74269	beta-hexosaminidase 2-like [Dendrobium catenatum]
	CEPKD	cymsin_chr07	117265460	4.50352e-06	5.35	AAGG/G	0.05	cymsin_Mol015313.gene	3'_88193	uncharacterized protein LOC110100309 isoform X1 [Dendrobium catenatum]
	CEPKD	cymsin_chr07	117265460	4.50352e-06	5.35	AAGG/G	0.05	cymsin_Mol015314.gene	3'_80857	glutaredoxin-C8 [Dendrobium catenatum]
	CEPKD	cymsin_chr07	117265460	5.8058e-06	5.24	AAGG/G	0.05	cymsin_Mol015315.gene	5'_66684	stromal cell-derived factor 2-like protein [Phalaenopsis equestris]
	CEPKD	cymsin_chr07	117265460	4.50352e-06	5.35	AAGG/G	0.05	cymsin_Mol015316.gene	3'_12897	photosystem II CP43 chlorophyll apoprotein [Corallorhiza striata var. striata]
	CEPKD	cymsin_chr07	117265460	4.50352e-06	5.35	AAGG/G	0.05	cymsin_Mol015317.gene	3'_13814	hypothetical protein DAI22_05g100500 [Oryza sativa Japonica Group]
	CEPKD	cymsin_chr18	37995940	9.28908e-06	5.03	TG/G	0.14	cymsin_Mol016393.gene	5'_45149	uncharacterized protein LOC110092056 isoform X2 [Dendrobium catenatum]
	CEPKD	cymsin_chr18	37995940	9.28908e-06	5.03	TG/G	0.14	cymsin_Mol016394.gene	3'_57669	probable 2-oxoglutarate-dependent dioxygenase At3g111800 [Dendrobium catenatum]
	CEPKD	cymsin_chr18	37995940	9.3059e-06	5.03	TG/G	0.14	cymsin_Mol016395.gene	3'_66550	tetraspanin-3 [Dendrobium catenatum]
	CEPKD	cymsin_chr18	37995940	9.28908e-06	5.03	TG/G	0.14	cymsin_Mol016396.gene	5'_71889	pentatricopeptide repeat-containing protein At5g59600 [Dendrobium catenatum]
	CEPKD	cymsin_chr18	37995940	9.28908e-06	5.03	TG/G	0.14	cymsin_Mol016397.gene	3'_90029	interactor of constitutive active ROPs 2, chloroplastic-like [Phalaenopsis equestris]
	CEPKD	cymsin_chr18	53962588	1.11765e-06	5.95	C/AC	0.07	cymsin_Mol021545.gene	5'_97992	hypothetical protein GH714_043060 [Hevea brasiliensis]
	CEPKD	cymsin_chr18	53962588	1.11765e-06	5.95	C/AC	0.07	cymsin_Mol023076.gene	3'_13119	alpha/beta hydrolase domain-containing protein 17B-like [Dendrobium catenatum]
	CEPKD	cymsin_contig571	276297	4.55893e-07	6.34	C/CCT	0.08	cymsin_Mol024346.gene	5'_6197	hypothetical protein E3N88_25336 [Mikania micrantha]
	CEPKD	cymsin_chr03	119921880	1.72478e-06	5.76	G/GC	0.05	cymsin_Mol027236.gene	3'_81203	dof zinc finger protein DOF5.1 [Dendrobium catenatum]
	CEPKD	cymsin_chr03	119921880	1.72478e-06	5.76	G/GC	0.05	cymsin_Mol027250.gene	3'_24197	Zinc finger protein ZAT11 [Dendrobium catenatum]
	CEPKD	cymsin_chr03	119921880	1.72478e-06	5.76	G/GC	0.05	cymsin_Mol027251.gene	5'_23181	--
	CEPKD	cymsin_chr03	119921880	1.8216e-06	5.74	G/GC	0.05	cymsin_Mol027252.gene	5'_91312	Zinc finger protein ZAT11 [Dendrobium catenatum]
	CEPKD	cymsin_chr03	119921880	1.72478e-06	5.76	G/GC	0.05	cymsin_Mol027253.gene	3'_93217	Zinc finger protein ZAT11 [Dendrobium catenatum]
Lateral sepal length (LSL)	CEPCD	cymsin_chr20	16863057	1.85144e-06	5.73	GA/G	0.1	cymsin_Mol005433.gene	3'_27081	protein ECERIFERUM 3-like [Phalaenopsis equestris]
5	CEPCD	cymsin_chr20	16881886	2.33067e-06	5.63	C/CA	0.17	cymsin_Mol005433.gene	3'_8252	protein ECERIFERUM 3-like [Phalaenopsis equestris]
	CEPCD	cymsin_chr20	16881887	1.14111e-06	5.94	A/AT	0.17	cymsin_Mol005433.gene	3'_8251	protein ECERIFERUM 3-like [Phalaenopsis equestris]
	CEPCD	cymsin_chr08	131133002	4.5226e-06	5.34	C/CT	0.38	cymsin_Mol018312.gene	3'_24485	Homeobox protein ATH1 [Dendrobium catenatum]
	CEPCD	cymsin_chr08	131133002	4.5226e-06	5.34	C/CT	0.38	cymsin_Mol018313.gene	3'_59168	polyphenol oxidase A1, chloroplastic-like [Dendrobium catenatum]
Lateral sepal length to width ratio (LSLWR)	CEPCKB	cymsin_chr15	9394589	7.78116e-06	5.11	CT/C	0.15	cymsin_Mol027486.gene	3'_98580	phosphoenolpyruvate carboxylase kinase 1-like [Dendrobium catenatum]
2	CEPCKB	cymsin_chr15	9394589	7.78116e-06	5.11	CT/C	0.15	cymsin_Mol027486.gene	3'_98580	phosphoenolpyruvate carboxylase kinase 1-like [Dendrobium catenatum]
Lip width (LW)	CNKD	cymsin_chr14	101971961	1.62382e-07	6.79	GATA/A	0.05	cymsin_Mol000487.gene	5'_64388	conserved oligomeric Golgi complex subunit 3 isoform X2 [Dendrobium catenatum]
35	CNKD	cymsin_chr14	101971961	1.62382e-07	6.79	GATA/A	0.05	cymsin_Mol000488.gene	5'_912	transcription factor GTE9-like isoform X1 [Phalaenopsis equestris]
	CNKD	cymsin_chr14	101971961	1.62382e-07	6.79	GATA/A	0.05	cymsin_Mol000489.gene	3'_362	transcription factor GTE9-like [Dendrobium catenatum]
	CNKD	cymsin_chr14	101971961	1.62382e-07	6.79	GATA/A	0.05	cymsin_Mol000490.gene	3'_24575	transcription factor GTE8-like isoform X2 [Phalaenopsis equestris]
	CNKD	cymsin_chr02	254102985	1.44531e-06	5.84	G/GT	0.05	cymsin_Mol001238.gene	5'_73144	heavy metal-associated isoprenylated plant protein 32 [Dendrobium catenatum]
	CNKD	cymsin_chr19	58753187	1.1983e-07	6.92	GTTGA/A	0.06	cymsin_Mol001606.gene	5'_17474	A-kinase anchor protein 9 [Dendrobium catenatum]
	CNKD	cymsin_chr19	58753187	1.1983e-07	6.92	GTTGA/A	0.06	cymsin_Mol001607.gene	5'_80685	low-temperature-induced 65 kDa protein-like isoform X2 [Phalaenopsis equestris]
	CNKD	cymsin_chr06	47082075	6.34354e-10	9.2	AC/C	0.05	cymsin_Mol005304.gene	3'_84472	chaperone protein dnaJ 8, chloroplastic [Dendrobium catenatum]
	CNKD	cymsin_chr19	91560426	3.01789e-06	5.52	AC/C	0.06	cymsin_Mol005462.gene	3'_95899	Serine carboxypeptidase 3 [Dendrobium catenatum]
	CNKD	cymsin_chr19	91560426	3.01789e-06	5.52	AC/C	0.06	cymsin_Mol005463.gene	3'_57511	purine-uracil permease NCS1 [Dendrobium catenatum]
	CNKD	cymsin_chr19	91560426	3.01789e-06	5.52	AC/C	0.06	cymsin_Mol005464.gene	5'_84503	outer envelope pore protein 24, chloroplastic [Phalaenopsis equestris]
	CNKD	cymsin_chr19	91560426	3.01789e-06	5.52	AC/C	0.06	cymsin_Mol005465.gene	5'_94830	outer envelope pore protein 24, chloroplastic [Phalaenopsis equestris]
	CNKD	cymsin_chr19	91560426	3.01789e-06	5.52	AC/C	0.06	cymsin_Mol005466.gene	3'_98876	NDR1/HIN1-like protein 2 [Dendrobium catenatum]
	CNKD	cymsin_chr07	97551677	2.70259e-06	5.57	AT/T	0.06	cymsin_Mol007305.gene	5'_79126	--
	CNKD	cymsin_chr07	97551677	2.70259e-06	5.57	AT/T	0.06	cymsin_Mol007306.gene	3'_15712	small RNA 2'-O-methyltransferase isoform X1 [Dendrobium catenatum]
	CNKD	cymsin_chr07	97551677	2.70259e-06	5.57	AT/T	0.06	cymsin_Mol007307.gene	Intron	ylmG homolog protein 2, chloroplastic [Phalaenopsis equestris]
	CNKD	cymsin_chr07	97551677	2.70259e-06	5.57	AT/T	0.06	cymsin_Mol007308.gene	5'_44437	LOW QUALITY PROTEIN: small RNA 2'-O-methyltransferase [Phalaenopsis equestris]
	CNKD	cymsin_chr07	97551677	2.70259e-06	5.57	AT/T	0.06	cymsin_Mol007309.gene	5'_48727	small RNA 2'-O-methyltransferase isoform X2 [Dendrobium catenatum]
	CNKD	cymsin_chr07	97551677	2.70259e-06	5.57	AT/T	0.06	cymsin_Mol007310.gene	3'_69035	pentatricopeptide repeat-containing protein At1g08070, chloroplastic-like [Dendrobium catenatum]
	CNKD	cymsin_chr07	97551677	2.70259e-06	5.57	AT/T	0.06	cymsin_Mol007311.gene	3'_77319	ylmG homolog protein 2, chloroplastic [Phalaenopsis equestris]
	CNKD	cymsin_chr19	38168746	4.79864e-08	7.32	GA/G	0.05	cymsin_Mol010696.gene	Intron	translocon-associated protein subunit alpha [Phalaenopsis equestris]
	CNKD	cymsin_chr19	38168746	4.79864e-08	7.32	GA/G	0.05	cymsin_Mol010697.gene	3'_80066	repetitive proline-rich cell wall protein 2 [Dendrobium catenatum]
	CNKD	cymsin_chr08	18199373	4.50809e-07	6.35	C/CAAAAG	0.06	cymsin_Mol012424.gene	5'_60024	probable LRR receptor-like serine/threonine-protein kinase At1g67720 isoform X1 [Dendrobium catenatum]
	CNKD	cymsin_chr08	18199373	4.50809e-07	6.35	C/CAAAAG	0.06	cymsin_Mol012425.gene	3'_56115	Pentatricopeptide repeat-containing protein [Apostasia shenzhenica]
	CNKD	cymsin_chr08	18199373	4.50809e-07	6.35	C/CAAAAG	0.06	cymsin_Mol012426.gene	5'_41610	ELMO domain-containing protein A isoform X2 [Dendrobium catenatum]
	CNKD	cymsin_chr08	18199373	4.50809e-07	6.35	C/CAAAAG	0.06	cymsin_Mol012427.gene	5'_11610	exocyst complex component EXO70B1 [Phalaenopsis equestris]
	CNKD	cymsin_chr19	64011294	9.36867e-07	6.03	GA/G	0.06	cymsin_Mol020002.gene	3'_90583	probable zinc metalloprotease EGY2, chloroplastic isoform X2 [Dendrobium catenatum]
	CNKD	cymsin_chr19	64011294	9.36867e-07	6.03	GA/G	0.06	cymsin_Mol020003.gene	5'_19914	nucleolar protein 10-like [Phalaenopsis equestris]
	CNKD	cymsin_chr19	64011294	9.36867e-07	6.03	GA/G	0.06	cymsin_Mol020004.gene	5'_13462	uncharacterized protein LOC114579168 isoform X1 [Dendrobium catenatum]
	CNKD	cymsin_chr15	58861712	1.4911e-06	5.83	CT/T	0.06	cymsin_Mol025522.gene	3'_64689	mediator of RNA polymerase II transcription subunit 33A isoform X1 [Dendrobium catenatum]
	CNKD	cymsin_chr06	47082075	6.34354e-10	9.2	AC/C	0.05	cymsin_Mol026018.gene	3'_91381	ribosomal RNA processing protein 36 homolog isoform X1 [Phalaenopsis equestris]
	CNKD	cymsin_contig5270	24392	1.41608e-06	5.85	T/TC	0.06	cymsin_Mol028717.gene	Intron	protein REDUCED WALL ACETYLATION 1 [Dendrobium catenatum]
	CNKD	cymsin_contig5270	24392	1.41608e-06	5.85	T/TC	0.06	cymsin_Mol028718.gene	3'_28195	putative plant SNARE 11 [Dendrobium catenatum]
	CNKD	cymsin_contig5270	24457	9.28227e-06	5.03	AG/A	0.06	cymsin_Mol028718.gene	3'_28130	putative plant SNARE 11 [Dendrobium catenatum]
	CNKD	cymsin_chr19	6093977	9.01378e-06	5.05	G/GT	0.45	cymsin_Mol028819.gene	3'_86585	--
Lip length (LL) 1	CBCD	cymsin_chr02	241784073	6.7832e-06	5.17	T/GT	0.15	cymsin_Mol012973.gene	Intron	probable protein S-acyltransferase 7 [Dendrobium catenatum]
Lip length to width ratio (LLWR)	CBCKB	cymsin_chr16	25816461	3.6618e-07	6.44	AC/A	0.1	cymsin_Mol000685.gene	Intron	phospholipase D zeta 1-like [Phalaenopsis equestris]
31	CBCKB	cymsin_chr16	49256389	2.7483e-07	6.56	CA/A	0.05	cymsin_Mol002678.gene	5'_31455	E3 ubiquitin-protein ligase RHF2A [Dendrobium catenatum]
	CBCKB	cymsin_chr12	24778522	4.5015e-07	6.35	A/GGTTA	0.08	cymsin_Mol002699.gene	3'_74340	DDT domain-containing protein PTM isoform X2 [Dendrobium catenatum]
	CBCKB	cymsin_chr12	24778522	4.5015e-07	6.35	A/GGTTA	0.08	cymsin_Mol002700.gene	3'_15019	calmodulin-like [Dendrobium catenatum]
	CBCKB	cymsin_chr11	63723287	9.9e-06	5	TC/C	0.08	cymsin_Mol004110.gene	5'_13688	putative vacuolar protein sorting-associated protein 13A [Dendrobium catenatum]
	CBCKB	cymsin_chr10	124308130	5.7268e-10	9.24	GA/G	0.06	cymsin_Mol004363.gene	3'_21895	serine/threonine-protein kinase ATG1c-like isoform X1 [Phalaenopsis equestris]
	CBCKB	cymsin_chr10	124308130	5.7268e-10	9.24	GA/G	0.06	cymsin_Mol004364.gene	3'_33842	Putative white-brown complex like protein 30 [Apostasia shenzhenica]
	CBCKB	cymsin_chr15	82345182	1.829e-06	5.74	C/TC	0.21	cymsin_Mol008964.gene	5'_45156	Putative pentatricopeptide repeat-containing protein [Dendrobium catenatum]
	CBCKB	cymsin_chr02	107493834	6.229e-06	5.21	A/TA	0.12	cymsin_Mol011572.gene	3'_89592	uncharacterized protein At2g39920 [Dendrobium catenatum]
	CBCKB	cymsin_chr02	107493834	6.229e-06	5.21	A/TA	0.12	cymsin_Mol011573.gene	5'_57357	LOW QUALITY PROTEIN: DExH-box ATP-dependent RNA helicase DExH11 [Phalaenopsis equestris]
	CBCKB	cymsin_chr10	134490483	3.7919e-07	6.42	GA/A	0.05	cymsin_Mol012876.gene	3'_15444	protein SRG1-like [Dendrobium catenatum]
	CBCKB	cymsin_chr14	22883202	4.07706e-07	6.39	CAAATT/C	0.07	cymsin_Mol014027.gene	3'_41178	probable sphingolipid transporter spinster homolog 2 [Dendrobium catenatum]
	CBCKB	cymsin_chr06	157634746	6.8124e-08	7.17	AC/A	0.06	cymsin_Mol018199.gene	5'_77649	cytochrome b561 domain-containing protein At2g30890-like [Phalaenopsis equestris]
	CBCKB	cymsin_chr03	182590170	2.6783e-06	5.57	TC/C	0.08	cymsin_Mol019517.gene	5'_48310	DNA topoisomerase 2-binding protein 1 isoform X2 [Dendrobium catenatum]
	CBCKB	cymsin_chr05	16249898	2.31973e-07	6.63	TC/C	0.12	cymsin_Mol021019.gene	3'_837	--
	CBCKB	cymsin_chr05	16249898	9.76511e-07	6.01	TC/C	0.12	cymsin_Mol021020.gene	3'_7010	protein DMR6-LIKE OXYGENASE 2-like [Phalaenopsis equestris]
	CBCKB	cymsin_chr20	53640616	7.1784e-10	9.14	AC/A	0.06	cymsin_Mol023311.gene	3'_50799	--
	CBCKB	cymsin_chr14	38420433	2.43858e-06	5.61	AAT/A	0.43	cymsin_Mol023819.gene	5'_95570	organic cation/carnitine transporter 2-like [Phalaenopsis equestris]
	CBCKB	cymsin_chr14	38420433	2.43858e-06	5.61	AAT/A	0.43	cymsin_Mol023820.gene	3'_86478	pentatricopeptide repeat-containing protein At5g66500, mitochondrial-like [Phalaenopsis equestris]
	CBCKB	cymsin_chr14	38420433	2.43858e-06	5.61	AAT/A	0.43	cymsin_Mol023821.gene	3'_85772	pentatricopeptide repeat-containing protein At5g66500, mitochondrial-like isoform X1 [Dendrobium catenatum]
	CBCKB	cymsin_chr14	38420433	2.43858e-06	5.61	AAT/A	0.43	cymsin_Mol023822.gene	5'_84276	--
	CBCKB	cymsin_chr14	38420433	2.43858e-06	5.61	AAT/A	0.43	cymsin_Mol023823.gene	3'_26802	pentatricopeptide repeat-containing protein At5g66500, mitochondrial-like isoform X2 [Dendrobium catenatum]
	CBCKB	cymsin_chr14	38420433	2.43858e-06	5.61	AAT/A	0.43	cymsin_Mol023824.gene	3'_39791	organic cation/carnitine transporter 3-like [Phalaenopsis equestris]
	CBCKB	cymsin_chr14	38420433	2.43858e-06	5.61	AAT/A	0.43	cymsin_Mol023825.gene	5'_48419	pentatricopeptide repeat-containing protein At5g66500, mitochondrial-like isoform X1 [Dendrobium catenatum]
	CBCKB	cymsin_chr08	62844051	1.9556e-06	5.71	T/TTTCTAGCA	0.1	cymsin_Mol026324.gene	3'_32232	terpene synthase 10-like [Phalaenopsis equestris]
	CBCKB	cymsin_chr10	134490483	3.7919e-07	6.42	GA/A	0.05	cymsin_Mol028213.gene	5'_52350	uncharacterized protein LOC110019491 isoform X1 [Phalaenopsis equestris]
	CBCKB	cymsin_chr10	134490483	3.7919e-07	6.42	GA/A	0.05	cymsin_Mol028214.gene	3'_65455	leucine aminopeptidase 2, chloroplastic [Dendrobium catenatum]
	CBCKB	cymsin_chr10	134490483	3.7919e-07	6.42	GA/A	0.05	cymsin_Mol028215.gene	5'_87681	protein N-lysine methyltransferase METTL21A isoform X1 [Dendrobium catenatum]
	CBCKB	cymsin_chr10	134490483	3.7919e-07	6.42	GA/A	0.05	cymsin_Mol028216.gene	3'_93918	vacuolar-sorting protein BRO1 isoform X2 [Dendrobium catenatum]
	CBCKB	cymsin_chr08	62844051	1.9556e-06	5.71	T/TTTCTAGCA	0.1	cymsin_Mol028531.gene	3'_12877	RING-H2 finger protein ATL20 [Dendrobium catenatum]
	CBCKB	cymsin_chr08	62844051	1.9556e-06	5.71	T/TTTCTAGCA	0.1	cymsin_Mol028973.gene	3'_86416	Beta-carotene isomerase D27, chloroplastic [Dendrobium catenatum]
Petal width (PW)	HBKD	cymsin_chr17	58748528	6.5537e-07	6.18	A/ATGAAGCCTACTAT	0.06	cymsin_Mol000348.gene	5'_25117	protein decapping 5 [Dendrobium catenatum]
83	HBKD	cymsin_chr16	28306622	1.96169e-06	5.71	A/AG	0.09	cymsin_Mol000695.gene	3'_21571	polyadenylate-binding protein-interacting protein 7 [Phalaenopsis equestris]
	HBKD	cymsin_chr02	255753051	1.42753e-06	5.85	A/AC	0.13	cymsin_Mol001255.gene	3'_78330	DNA replication complex GINS protein psf3-like isoform X2 [Phalaenopsis equestris]
	HBKD	cymsin_chr02	255753051	1.42753e-06	5.85	A/AC	0.13	cymsin_Mol001256.gene	3'_60759	rho GTPase-activating protein 2-like, partial [Phalaenopsis equestris]
	HBKD	cymsin_chr02	255753051	1.42753e-06	5.85	A/AC	0.13	cymsin_Mol001257.gene	5'_54360	DNA topoisomerase 3-alpha isoform X2 [Dendrobium catenatum]
	HBKD	cymsin_chr02	255753051	1.42753e-06	5.85	A/AC	0.13	cymsin_Mol001258.gene	5'_5403	hypothetical protein MA16_Dca014247 [Dendrobium catenatum]
	HBKD	cymsin_chr02	255753051	1.4274e-06	5.85	A/AC	0.13	cymsin_Mol001259.gene	Intron	NPL4-like protein 2 [Dendrobium catenatum]
	HBKD	cymsin_chr02	255753051	1.42753e-06	5.85	A/AC	0.13	cymsin_Mol001260.gene	5'_51849	GPN-loop GTPase 3 [Phalaenopsis equestris]
	HBKD	cymsin_chr02	255753051	1.42753e-06	5.85	A/AC	0.13	cymsin_Mol001261.gene	3'_84845	protein NETWORKED 3C-like [Phalaenopsis equestris]
	HBKD	cymsin_chr12	23997264	4.86106e-06	5.31	AG/G	0.07	cymsin_Mol002703.gene	5'_91602	serine/threonine-protein phosphatase 7 long form homolog [Dendrobium catenatum]
	HBKD	cymsin_chr12	23997264	4.861e-06	5.31	AG/G	0.07	cymsin_Mol002704.gene	3'_11465	uncharacterized protein LOC110092496 isoform X1 [Dendrobium catenatum]
	HBKD	cymsin_chr12	23997305	2.6298e-06	5.58	C/TGC	0.07	cymsin_Mol002704.gene	3'_11506	uncharacterized protein LOC110092496 isoform X1 [Dendrobium catenatum]
	HBKD	cymsin_chr08	43003796	5.7003e-06	5.24	AT/A	0.08	cymsin_Mol003586.gene	3'_65711	rhodanese-like domain-containing protein 9, chloroplastic [Phalaenopsis equestris]
	HBKD	cymsin_chr08	43003796	5.70093e-06	5.24	AT/A	0.08	cymsin_Mol003587.gene	3'_36967	probable serine/threonine-protein kinase DDB_G0276461 isoform X2 [Dendrobium catenatum]
	HBKD	cymsin_chr08	43003796	5.7003e-06	5.24	AT/A	0.08	cymsin_Mol003588.gene	Intron	hypothetical protein MA16_Dca019974 [Dendrobium catenatum]
	HBKD	cymsin_chr07	36071713	1.00391e-09	9	A/TA	0.05	cymsin_Mol003829.gene	5'_61246	ubiquitin carboxyl-terminal hydrolase FAM188A isoform X4 [Phalaenopsis equestris]
	HBKD	cymsin_chr20	30619511	1.59505e-06	5.8	A/TA	0.07	cymsin_Mol004538.gene	3'_48632	exocyst complex component EXO70A1 [Dendrobium catenatum]
	HBKD	cymsin_chr12	71018371	1.46257e-06	5.83	CTTT/T	0.07	cymsin_Mol004710.gene	5'_62690	premnaspirodiene oxygenase [Dendrobium catenatum]
	HBKD	cymsin_chr12	71018373	1.23802e-06	5.91	TTTCA/A	0.07	cymsin_Mol004710.gene	5'_62692	premnaspirodiene oxygenase [Dendrobium catenatum]
	HBKD	cymsin_chr03	130923479	6.8043e-07	6.17	GT/T	0.06	cymsin_Mol005893.gene	5'_82945	expansin-A8 [Dendrobium catenatum]
	HBKD	cymsin_chr03	130923479	6.80476e-07	6.17	GT/T	0.06	cymsin_Mol005894.gene	3'_98248	pentatricopeptide repeat-containing protein At4g18840-like [Dendrobium catenatum]
	HBKD	cymsin_chr04	140563203	6.646e-06	5.18	TG/G	0.08	cymsin_Mol007187.gene	Intron	S-norcoclaurine synthase 1-like [Dendrobium catenatum]
	HBKD	cymsin_chr15	64231953	1.7011e-06	5.77	TA/A	0.05	cymsin_Mol008337.gene	5'_14076	RING-H2 finger protein ATL33-like [Dendrobium catenatum]
	HBKD	cymsin_chr15	64231953	1.70137e-06	5.77	TA/A	0.05	cymsin_Mol008338.gene	5'_71466	uncharacterized protein LOC110115297 [Dendrobium catenatum]
	HBKD	cymsin_chr07	170506000	3.92041e-06	5.41	GT/T	0.07	cymsin_Mol008460.gene	5'_78503	protein FAR1-RELATED SEQUENCE 5-like [Dendrobium catenatum]
	HBKD	cymsin_chr18	12128987	5.025e-06	5.3	A/AT	0.08	cymsin_Mol010054.gene	3'_13835	protein TPX2 [Dendrobium catenatum]
	HBKD	cymsin_chr18	12128990	3.9457e-06	5.4	T/TTA	0.08	cymsin_Mol010054.gene	3'_13838	protein TPX2 [Dendrobium catenatum]
	HBKD	cymsin_chr18	12128987	5.025e-06	5.3	A/AT	0.08	cymsin_Mol010055.gene	Intron	uncharacterized protein LOC110031434 [Phalaenopsis equestris]
	HBKD	cymsin_chr18	12128990	3.9457e-06	5.4	T/TTA	0.08	cymsin_Mol010055.gene	Intron	uncharacterized protein LOC110031434 [Phalaenopsis equestris]
	HBKD	cymsin_chr02	160482814	3.98871e-07	6.4	G/CG	0.05	cymsin_Mol010259.gene	3'_93261	pentatricopeptide repeat-containing protein At1g31920 [Dendrobium catenatum]
	HBKD	cymsin_chr02	160482814	3.98871e-07	6.4	G/CG	0.05	cymsin_Mol010260.gene	5'_20444	protein AE7 [Dendrobium catenatum]
	HBKD	cymsin_chr02	160482814	3.98871e-07	6.4	G/CG	0.05	cymsin_Mol010261.gene	3'_28194	TOM1-like protein 2 [Phalaenopsis equestris]
	HBKD	cymsin_chr02	160482814	3.98871e-07	6.4	G/CG	0.05	cymsin_Mol010262.gene	5'_52623	inactive poly [ADP-ribose] polymerase RCD1-like isoform X1 [Dendrobium catenatum]
	HBKD	cymsin_chr05	43133670	2.63686e-10	9.58	CT/T	0.06	cymsin_Mol011183.gene	3'_21370	zinc finger protein stop1-like protein isoform X2 [Cymbidium ensifolium]
	HBKD	cymsin_chr05	43133670	2.63686e-10	9.58	CT/T	0.06	cymsin_Mol011184.gene	5'_19902	ubiquitin carboxyl-terminal hydrolase 12-like [Phalaenopsis equestris]
	HBKD	cymsin_chr05	43133670	2.63686e-10	9.58	CT/T	0.06	cymsin_Mol011185.gene	5'_85718	beta-amylase 7 isoform X2 [Dendrobium catenatum]
	HBKD	cymsin_chr06	16362318	7.18141e-07	6.14	CT/T	0.09	cymsin_Mol011325.gene	5'_24620	protein-ribulosamine 3-kinase, chloroplastic [Phalaenopsis equestris]
	HBKD	cymsin_chr06	16362318	7.1812e-07	6.14	CT/T	0.09	cymsin_Mol011326.gene	5'_49525	ethylene-responsive transcription factor ERF025-like [Dendrobium catenatum]
	HBKD	cymsin_chr17	91323202	2.2562e-06	5.65	C/TC	0.05	cymsin_Mol012354.gene	5'_29511	hypothetical protein MA16_Dca020962 [Dendrobium catenatum]
	HBKD	cymsin_chr17	91323202	2.2562e-06	5.65	C/TC	0.05	cymsin_Mol012355.gene	3'_57861	hydroquinone glucosyltransferase-like [Dendrobium catenatum]
	HBKD	cymsin_chr17	91323202	2.25644e-06	5.65	C/TC	0.05	cymsin_Mol012356.gene	3'_70398	protein trichome birefringence-like 26 [Phalaenopsis equestris]
	HBKD	cymsin_chr06	99074497	1.9048e-07	6.72	AC/A	0.06	cymsin_Mol012647.gene	Intron	GPCR-type G protein COLD1 [Phalaenopsis equestris]
	HBKD	cymsin_chr05	125804518	3.3286e-07	6.48	TC/T	0.05	cymsin_Mol012810.gene	5'_19351	pleiotropic drug resistance protein 3-like [Phalaenopsis equestris]
	HBKD	cymsin_chr05	125804518	3.32861e-07	6.48	TC/T	0.05	cymsin_Mol012811.gene	3'_59318	squamosa promoter-binding-like protein 8, partial [Cymbidium hybrid cultivar]
	HBKD	cymsin_chr03	147245486	2.69233e-06	5.57	C/AC	0.06	cymsin_Mol013690.gene	3'_52312	THO complex subunit 3 isoform X1 [Cymbidium ensifolium]
	HBKD	cymsin_chr03	147245486	2.69233e-06	5.57	C/AC	0.06	cymsin_Mol013691.gene	Intron	flowering time control protein FPA isoform X1 [Dendrobium catenatum]
	HBKD	cymsin_chr06	43537292	6.17724e-08	7.21	AG/A	0.06	cymsin_Mol013815.gene	Intron	fructose-bisphosphate aldolase [Pandanus amaryllifolius]
	HBKD	cymsin_chr06	43537292	6.17724e-08	7.21	AG/A	0.06	cymsin_Mol013816.gene	5'_61464	--
	HBKD	cymsin_chr08	19653944	1.61253e-09	8.79	GA/A	0.07	cymsin_Mol013950.gene	3'_64427	microtubule-associated protein 1B isoform X1 [Dendrobium catenatum]
	HBKD	cymsin_chr01	53330346	3.73648e-07	6.43	AC/A	0.06	cymsin_Mol014483.gene	3'_52905	High affinity nitrate transporter 2.5 [Dendrobium catenatum]
	HBKD	cymsin_chr15	745665	4.9832e-06	5.3	A/CA	0.11	cymsin_Mol014510.gene	3'_56790	uncharacterized protein LOC110100094 [Dendrobium catenatum]
	HBKD	cymsin_chr15	745665	4.98312e-06	5.3	A/CA	0.11	cymsin_Mol014511.gene	5'_9248	polynucleotide 5'-hydroxyl-kinase NOL9-like isoform X1 [Phalaenopsis equestris]
	HBKD	cymsin_chr15	745665	4.98312e-06	5.3	A/CA	0.11	cymsin_Mol014512.gene	5'_83947	prolycopene isomerase, chloroplastic isoform X1 [Dendrobium catenatum]
	HBKD	cymsin_chr06	174775022	3.16884e-06	5.5	GGGAAT/G	0.05	cymsin_Mol014579.gene	5'_92379	sucrose synthase 4-like [Phalaenopsis equestris]
	HBKD	cymsin_chr06	174775022	3.16884e-06	5.5	GGGAAT/G	0.05	cymsin_Mol014580.gene	5'_57703	putative histone-arginine methyltransferase CARM1 isoform X3, partial [Cymbidium ensifolium]
	HBKD	cymsin_chr16	30220654	6.0916e-07	6.22	AT/A	0.05	cymsin_Mol014790.gene	3'_18	uncharacterized protein LOC114581405, partial [Dendrobium catenatum]
	HBKD	cymsin_chr16	30220654	6.09217e-07	6.22	AT/A	0.05	cymsin_Mol014791.gene	3'_73095	uncharacterized protein LOC110111412 [Dendrobium catenatum]
	HBKD	cymsin_chr04	115583160	3.16935e-07	6.5	C/CT	0.06	cymsin_Mol015305.gene	5'_2996	uncharacterized protein LOC110092295 [Dendrobium catenatum]
	HBKD	cymsin_chr04	115583160	3.1696e-07	6.5	C/CT	0.06	cymsin_Mol015306.gene	5'_17848	fructose-bisphosphate aldolase-lysine N-methyltransferase, chloroplastic isoform X5 [Dendrobium catenatum]
	HBKD	cymsin_chr12	78645285	1.6962e-09	8.77	G/GT	0.06	cymsin_Mol017642.gene	3'_64829	protein KINESIN LIGHT CHAIN-RELATED 1 [Dendrobium catenatum]
	HBKD	cymsin_chr08	31483333	7.23805e-07	6.14	TG/G	0.09	cymsin_Mol020426.gene	5'_60682	uncharacterized protein LOC110017831 [Phalaenopsis equestris]
	HBKD	cymsin_chr08	31483333	7.23805e-07	6.14	TG/G	0.09	cymsin_Mol020428.gene	3'_97631	methylthioribose kinase [Dendrobium catenatum]
	HBKD	cymsin_chr17	2827248	6.4856e-06	5.19	GGT/T	0.06	cymsin_Mol022040.gene	3'_87919	sphinganine C4-monooxygenase 1-like [Dendrobium catenatum]
	HBKD	cymsin_chr17	2827248	6.48506e-06	5.19	GGT/T	0.06	cymsin_Mol022041.gene	3'_84986	uncharacterized protein LOC110109868 [Dendrobium catenatum]
	HBKD	cymsin_chr17	2827248	6.4856e-06	5.19	GGT/T	0.06	cymsin_Mol022042.gene	5'_47527	protein FEZ-like [Phalaenopsis equestris]
	HBKD	cymsin_chr17	2827248	6.48506e-06	5.19	GGT/T	0.06	cymsin_Mol022043.gene	5'_11471	uncharacterized protein LOC110025037 [Phalaenopsis equestris]
	HBKD	cymsin_chr17	2827248	6.4856e-06	5.19	GGT/T	0.06	cymsin_Mol022044.gene	3'_2317	beta-1,3-galactosyltransferase GALT1 [Dendrobium catenatum]
	HBKD	cymsin_chr17	2827248	6.48506e-06	5.19	GGT/T	0.06	cymsin_Mol022045.gene	3'_21483	guanine nucleotide-binding protein subunit beta [Dendrobium catenatum]
	HBKD	cymsin_chr15	88818953	1.6874e-06	5.77	AGCAAGGAGAG/A	0.07	cymsin_Mol023443.gene	5'_96191	2-alkenal reductase (NADP(+)-dependent)-like [Dendrobium catenatum]
	HBKD	cymsin_chr15	88818953	1.68743e-06	5.77	AGCAAGGAGAG/A	0.07	cymsin_Mol023444.gene	3'_57651	uncharacterized protein LOC110108544 isoform X1 [Dendrobium catenatum]
	HBKD	cymsin_chr15	88818953	1.68743e-06	5.77	AGCAAGGAGAG/A	0.07	cymsin_Mol023445.gene	5'_38894	MADS-box transcription factor 23-like [Phalaenopsis equestris]
	HBKD	cymsin_chr07	119840161	3.76437e-07	6.42	AG/G	0.1	cymsin_Mol025482.gene	5'_40348	serine/threonine protein phosphatase 2A 55 kDa regulatory subunit B beta isoform [Dendrobium catenatum]
	HBKD	cymsin_chr07	119840161	3.7638e-07	6.42	AG/G	0.1	cymsin_Mol025483.gene	3'_57584	probable L-type lectin-domain containing receptor kinase S.7 [Dendrobium catenatum]
	HBKD	cymsin_chr07	119840161	3.76437e-07	6.42	AG/G	0.1	cymsin_Mol025484.gene	3'_64229	60S ribosomal protein L18a-like protein [Dendrobium catenatum]
	HBKD	cymsin_chr10	16718263	2.6455e-08	7.58	GGGT/G	0.06	cymsin_Mol025752.gene	3'_73697	mini-chromosome maintenance complex-binding protein [Phalaenopsis equestris]
	HBKD	cymsin_chr10	16718263	2.64568e-08	7.58	GGGT/G	0.06	cymsin_Mol026122.gene	5'_75051	mannose-specific lectin-like [Dendrobium catenatum]
	HBKD	cymsin_chr19	85967614	2.6335e-10	9.58	GA/G	0.06	cymsin_Mol026651.gene	5'_61319	factor of DNA methylation 5-like [Phalaenopsis equestris]
	HBKD	cymsin_chr19	85967614	2.6337e-10	9.58	GA/G	0.06	cymsin_Mol026652.gene	3'_97960	uncharacterized protein LOC114580528 [Dendrobium catenatum]
	HBKD	cymsin_chr14	81941662	2.72559e-07	6.56	C/CT	0.08	cymsin_Mol026873.gene	5'_44899	uncharacterized protein LOC110111108 isoform X1 [Dendrobium catenatum]
	HBKD	cymsin_chr14	81941662	2.72559e-07	6.56	C/CT	0.08	cymsin_Mol026874.gene	3'_87475	early nodulin-like protein 1 [Dendrobium catenatum]
	HBKD	cymsin_chr15	88818953	1.68743e-06	5.77	AGCAAGGAGAG/A	0.07	cymsin_Mol027061.gene	3'_74088	MADS32 [Erycina pusilla]
	HBKD	cymsin_chr15	88818953	1.6874e-06	5.77	AGCAAGGAGAG/A	0.07	cymsin_Mol027062.gene	3'_61428	protein MADS AFFECTING FLOWERING 5-like, partial [Dendrobium catenatum]
	HBKD	cymsin_chr01	27816477	4.93612e-07	6.31	CATATGTGGAAGCTCAG/G	0.09	cymsin_Mol029086.gene	5'_34821	--
Petal length (PL)	HBCD	cymsin_chr14	101971961	4.99984e-06	5.3	GATA/A	0.05	cymsin_Mol000487.gene	5'_64388	conserved oligomeric Golgi complex subunit 3 isoform X2 [Dendrobium catenatum]
19	HBCD	cymsin_chr14	101971961	4.99984e-06	5.3	GATA/A	0.05	cymsin_Mol000488.gene	5'_912	transcription factor GTE9-like isoform X1 [Phalaenopsis equestris]
	HBCD	cymsin_chr14	101971961	4.99984e-06	5.3	GATA/A	0.05	cymsin_Mol000489.gene	3'_362	transcription factor GTE9-like [Dendrobium catenatum]
	HBCD	cymsin_chr14	101971961	4.99984e-06	5.3	GATA/A	0.05	cymsin_Mol000490.gene	3'_24575	transcription factor GTE8-like isoform X2 [Phalaenopsis equestris]
	HBCD	cymsin_chr14	64585155	9.06726e-06	5.04	GA/G	0.05	cymsin_Mol004500.gene	3'_27128	uncharacterized protein LOC110031104 [Phalaenopsis equestris]
	HBCD	cymsin_chr14	64585155	9.06726e-06	5.04	GA/G	0.05	cymsin_Mol004501.gene	3'_54098	--
	HBCD	cymsin_chr20	16865567	1.82578e-07	6.74	A/ACAC	0.1	cymsin_Mol005433.gene	3'_24571	protein ECERIFERUM 3-like [Phalaenopsis equestris]
	HBCD	cymsin_chr20	16865568	1.82578e-07	6.74	C/CACA	0.1	cymsin_Mol005433.gene	3'_24570	protein ECERIFERUM 3-like [Phalaenopsis equestris]
	HBCD	cymsin_chr20	16865572	1.82578e-07	6.74	T/TCC	0.1	cymsin_Mol005433.gene	3'_24566	protein ECERIFERUM 3-like [Phalaenopsis equestris]
	HBCD	cymsin_chr20	16865567	8.20449e-06	5.09	A/ACAC	0.1	cymsin_Mol005433.gene	3'_24571	protein ECERIFERUM 3-like [Phalaenopsis equestris]
	HBCD	cymsin_chr20	16865568	8.20449e-06	5.09	C/CACA	0.1	cymsin_Mol005433.gene	3'_24570	protein ECERIFERUM 3-like [Phalaenopsis equestris]
	HBCD	cymsin_chr20	16865572	8.20449e-06	5.09	T/TCC	0.1	cymsin_Mol005433.gene	3'_24566	protein ECERIFERUM 3-like [Phalaenopsis equestris]
	HBCD	cymsin_chr06	98852549	1.35359e-07	6.87	GA/G	0.08	cymsin_Mol012644.gene	5'_15781	transmembrane protein 45B [Phalaenopsis equestris]
	HBCD	cymsin_chr06	98852549	1.35359e-07	6.87	GA/G	0.08	cymsin_Mol012645.gene	3'_49062	uncharacterized protein LOC110113046 [Dendrobium catenatum]
	HBCD	cymsin_chr06	98852549	1.35359e-07	6.87	GA/G	0.08	cymsin_Mol012646.gene	5'_84231	YTH domain-containing protein ECT4 isoform X1 [Dendrobium catenatum]
	HBCD	cymsin_chr19	63908117	1.74309e-06	5.76	ATGTATG/A	0.08	cymsin_Mol020001.gene	3'_95740	peroxygenase-like [Dendrobium catenatum]
	HBCD	cymsin_chr19	63908117	1.74309e-06	5.76	ATGTATG/A	0.08	cymsin_Mol020002.gene	Intron	probable zinc metalloprotease EGY2, chloroplastic isoform X2 [Dendrobium catenatum]
	HBCD	cymsin_chr19	63908117	1.74309e-06	5.76	ATGTATG/A	0.08	cymsin_Mol020003.gene	3'_21791	nucleolar protein 10-like [Phalaenopsis equestris]
	HBCD	cymsin_chr19	63908117	1.74309e-06	5.76	ATGTATG/A	0.08	cymsin_Mol020004.gene	3'_89512	uncharacterized protein LOC114579168 isoform X1 [Dendrobium catenatum]
Petal length to width ratio (PLWR)	HBCKB	cymsin_chr02	223075702	5.4748e-06	5.26	GT/G	0.06	cymsin_Mol009543.gene	3'_33262	dirigent protein 21-like [Dendrobium catenatum]
5	HBCKB	cymsin_chr10	79857669	3.7179e-06	5.43	CT/T	0.21	cymsin_Mol015882.gene	3'_62851	uncharacterized protein LOC110100573 [Dendrobium catenatum]
	HBCKB	cymsin_chr10	79857669	3.7179e-06	5.43	CT/T	0.21	cymsin_Mol015883.gene	5'_65616	uncharacterized protein LOC110100573 [Dendrobium catenatum]
	HBCKB	cymsin_chr10	79857669	3.7179e-06	5.43	CT/T	0.21	cymsin_Mol015884.gene	3'_76128	60S acidic ribosomal protein P1-like [Phalaenopsis equestris]
	HBCKB	cymsin_chr10	79857669	4.2644e-06	5.37	CT/T	0.21	cymsin_Mol015885.gene	3'_99631	60S acidic ribosomal protein P1-like [Phalaenopsis equestris]
Number of tepals (NT)	HBPSL	cymsin_chr03	15052798	4.8082e-07	6.32	GT/G	0.1	cymsin_Mol000110.gene	5'_86796	dihydrolipoyllysine-residue acetyltransferase component 2 of pyruvate dehydrogenase complex, mitochondrial-like isoform X2 [Phalaenopsis equestris]
93	HBPSL	cymsin_chr14	103490045	4.8303e-06	5.32	AC/C	0.19	cymsin_Mol000478.gene	3'_54240	calvin cycle protein CP12-2, chloroplastic [Dendrobium catenatum]
	HBPSL	cymsin_chr14	103490045	4.8303e-06	5.32	AC/C	0.19	cymsin_Mol000479.gene	5'_43276	putative bZIP transcription factor 53 isoform X2 [Cymbidium ensifolium]
	HBPSL	cymsin_chr04	60805984	2.8903e-07	6.54	A/CAA	0.14	cymsin_Mol000770.gene	5'_48522	putative ubiquitin-like-specific protease 1B, partial [Dendrobium catenatum]
	HBPSL	cymsin_chr04	60805984	2.8903e-07	6.54	A/CAA	0.14	cymsin_Mol000771.gene	3'_58331	2'-deoxymugineic-acid 2'-dioxygenase [Dendrobium catenatum]
	HBPSL	cymsin_chr04	60805984	2.8903e-07	6.54	A/CAA	0.14	cymsin_Mol000772.gene	3'_86181	2'-deoxymugineic-acid 2'-dioxygenase [Apostasia shenzhenica]
	HBPSL	cymsin_chr02	133031519	1.5622e-06	5.81	TG/T	0.05	cymsin_Mol003747.gene	5'_52334	BAG family molecular chaperone regulator 5, mitochondrial-like [Dendrobium catenatum]
	HBPSL	cymsin_chr11	64698992	1.2357e-06	5.91	A/CGAATA	0.09	cymsin_Mol004103.gene	3'_97754	leucine-rich repeat receptor-like protein CLAVATA2 [Phalaenopsis equestris]
	HBPSL	cymsin_chr11	63885678	4.997e-06	5.3	T/CT	0.06	cymsin_Mol004109.gene	5'_34132	hypothetical protein MA16_Dca021733 [Dendrobium catenatum]
	HBPSL	cymsin_chr11	73560556	7.5594e-06	5.12	A/TA	0.14	cymsin_Mol004328.gene	5'_43199	ankyrin repeat-containing protein BDA1-like [Rhodamnia argentea]
	HBPSL	cymsin_chr11	73560560	2.3149e-06	5.64	AG/G	0.05	cymsin_Mol004328.gene	5'_43195	ankyrin repeat-containing protein BDA1-like [Rhodamnia argentea]
	HBPSL	cymsin_chr11	73560560	2.3149e-06	5.64	AG/G	0.05	cymsin_Mol004329.gene	3'_87418	hypothetical protein MA16_Dca003974 [Dendrobium catenatum]
	HBPSL	cymsin_chr11	72187383	5.2534e-06	5.28	GTGTGTTA/A	0.05	cymsin_Mol004336.gene	5'_86454	ribonuclease 3-like protein 2 [Dendrobium catenatum]
	HBPSL	cymsin_chr08	169902462	1.05182e-06	5.98	TC/C	0.05	cymsin_Mol006033.gene	3'_53560	NADH dehydrogenase [ubiquinone] 1 beta subcomplex subunit 8, mitochondrial [Dendrobium catenatum]
	HBPSL	cymsin_chr08	169902462	1.05182e-06	5.98	TC/C	0.05	cymsin_Mol006034.gene	3'_49050	CRM-domain containing factor CFM3, chloroplastic/mitochondrial [Dendrobium catenatum]
	HBPSL	cymsin_chr08	169902462	1.05182e-06	5.98	TC/C	0.05	cymsin_Mol006035.gene	5'_65852	uncharacterized protein LOC110019763 [Phalaenopsis equestris]
	HBPSL	cymsin_chr08	169902462	1.05182e-06	5.98	TC/C	0.05	cymsin_Mol006036.gene	5'_92827	uncharacterized protein LOC110108337 [Dendrobium catenatum]
	HBPSL	cymsin_chr08	115560313	7.9695e-11	10.1	CATA/C	0.05	cymsin_Mol006868.gene	5'_66280	protein IQ-DOMAIN 1 isoform X3 [Phalaenopsis equestris]
	HBPSL	cymsin_chr11	97841460	5.4274e-06	5.27	AG/A	0.13	cymsin_Mol007167.gene	5'_86184	sugar transporter ERD6-like 4 isoform X1 [Phalaenopsis equestris]
	HBPSL	cymsin_chr16	61004415	8.1132e-06	5.09	TA/A	0.05	cymsin_Mol007977.gene	5-UTR	zinc finger CCCH domain-containing protein 45 isoform X1 [Cymbidium ensifolium]
	HBPSL	cymsin_chr08	167918499	1.4681e-06	5.83	GT/G	0.06	cymsin_Mol008607.gene	5'_20547	putative ATPase N2B [Phalaenopsis equestris]
	HBPSL	cymsin_chr08	167918499	1.4681e-06	5.83	GT/G	0.06	cymsin_Mol008608.gene	5'_14583	uncharacterized protein LOC110096675 [Dendrobium catenatum]
	HBPSL	cymsin_chr08	167918499	1.4681e-06	5.83	GT/G	0.06	cymsin_Mol008609.gene	5'_3764	uncharacterized protein LOC110096675 [Dendrobium catenatum]
	HBPSL	cymsin_chr08	167918499	1.4681e-06	5.83	GT/G	0.06	cymsin_Mol008610.gene	3'_17359	ABC transporter G family member 44 [Dendrobium catenatum]
	HBPSL	cymsin_chr08	167918499	1.4681e-06	5.83	GT/G	0.06	cymsin_Mol008611.gene	3'_19462	ABC transporter G family member 44 [Dendrobium catenatum]
	HBPSL	cymsin_chr02	24489989	3.6565e-06	5.44	CTGAAGAAGCT/C	0.16	cymsin_Mol009213.gene	5'_70435	RNA polymerase sigma factor sigB [Dendrobium catenatum]
	HBPSL	cymsin_chr02	24489989	5.25226e-06	5.28	CTGAAGAAGCT/C	0.16	cymsin_Mol009214.gene	3'_31775	inosine triphosphate pyrophosphatase [Dendrobium catenatum]
	HBPSL	cymsin_chr02	24489989	3.6565e-06	5.44	CTGAAGAAGCT/C	0.16	cymsin_Mol009215.gene	Intron	2-alkenal reductase (NADP(+)-dependent) isoform X1 [Dendrobium catenatum]
	HBPSL	cymsin_chr02	24489989	3.6565e-06	5.44	CTGAAGAAGCT/C	0.16	cymsin_Mol009216.gene	5'_8772	polygalacturonase-like [Phalaenopsis equestris]
	HBPSL	cymsin_chr02	24489989	5.25226e-06	5.28	CTGAAGAAGCT/C	0.16	cymsin_Mol009217.gene	3'_23465	TCP1-like protein [Cymbidium ensifolium]
	HBPSL	cymsin_chr02	24489989	3.6565e-06	5.44	CTGAAGAAGCT/C	0.16	cymsin_Mol009218.gene	5'_46707	protease Do-like 10, mitochondrial [Dendrobium catenatum]
	HBPSL	cymsin_chr02	24489989	5.25226e-06	5.28	CTGAAGAAGCT/C	0.16	cymsin_Mol009219.gene	3'_65194	uncharacterized protein LOC110035763 [Phalaenopsis equestris]
	HBPSL	cymsin_chr02	24489989	3.6565e-06	5.44	CTGAAGAAGCT/C	0.16	cymsin_Mol009220.gene	3'_73823	hypothetical protein MA16_Dca011247 [Dendrobium catenatum]
	HBPSL	cymsin_chr02	24489989	5.25226e-06	5.28	CTGAAGAAGCT/C	0.16	cymsin_Mol009221.gene	3'_80486	TBC1 domain family member 15 [Dendrobium catenatum]
	HBPSL	cymsin_chr03	183386751	2.1658e-07	6.66	GA/G	0.06	cymsin_Mol009463.gene	3'_61446	--
	HBPSL	cymsin_chr03	183386751	2.1658e-07	6.66	GA/G	0.06	cymsin_Mol009464.gene	3'_63966	--
	HBPSL	cymsin_chr03	183386751	2.1658e-07	6.66	GA/G	0.06	cymsin_Mol009465.gene	5'_85695	hypothetical protein MA16_Dca003086 [Dendrobium catenatum]
	HBPSL	cymsin_chr09	59955921	3.6494e-07	6.44	C/AC	0.06	cymsin_Mol009653.gene	5'_96042	scarecrow-like protein 23 isoform X1 [Cymbidium goeringii]
	HBPSL	cymsin_chr03	221286422	9.0718e-07	6.04	A/GA	0.06	cymsin_Mol009918.gene	3'_47351	PREDICTED: cyclin-dependent kinase D-1 isoform X2 [Musa acuminata subsp. malaccensis]
	HBPSL	cymsin_chr18	44706267	7.7103e-06	5.11	GT/G	0.08	cymsin_Mol010777.gene	5'_47144	rop guanine nucleotide exchange factor 14 isoform X2 [Dendrobium catenatum]
	HBPSL	cymsin_chr18	44706274	8.479e-06	5.07	C/CA	0.08	cymsin_Mol010777.gene	5'_47137	rop guanine nucleotide exchange factor 14 isoform X2 [Dendrobium catenatum]
	HBPSL	cymsin_chr18	44706267	7.7103e-06	5.11	GT/G	0.08	cymsin_Mol010778.gene	5'_60074	rop guanine nucleotide exchange factor 14 isoform X2 [Dendrobium catenatum]
	HBPSL	cymsin_chr18	44706274	8.479e-06	5.07	C/CA	0.08	cymsin_Mol010778.gene	5'_60067	rop guanine nucleotide exchange factor 14 isoform X2 [Dendrobium catenatum]
	HBPSL	cymsin_chr18	44706267	7.7103e-06	5.11	GT/G	0.08	cymsin_Mol010779.gene	5'_66307	Small ubiquitin-related modifier 1 [Dendrobium catenatum]
	HBPSL	cymsin_chr18	44706274	8.479e-06	5.07	C/CA	0.08	cymsin_Mol010779.gene	5'_66300	Small ubiquitin-related modifier 1 [Dendrobium catenatum]
	HBPSL	cymsin_chr13	39490350	7.5992e-06	5.12	A/AT	0.1	cymsin_Mol011502.gene	3'_66947	probable E3 ubiquitin-protein ligase ARI2 [Phalaenopsis equestris]
	HBPSL	cymsin_chr13	39490350	5.23808e-06	5.28	A/AT	0.1	cymsin_Mol011503.gene	5'_6474	histone-lysine N-methyltransferase SUVR5 isoform X1 [Dendrobium catenatum]
	HBPSL	cymsin_chr06	101506800	2.0283e-07	6.69	A/GA	0.16	cymsin_Mol012447.gene	3'_78619	50S ribosomal protein L36 [Cinnamomum micranthum f. kanehirae]
	HBPSL	cymsin_chr06	101506810	1.6805e-06	5.77	A/TTGA	0.18	cymsin_Mol012447.gene	3'_78609	50S ribosomal protein L36 [Cinnamomum micranthum f. kanehirae]
	HBPSL	cymsin_chr06	101506800	2.0283e-07	6.69	A/GA	0.16	cymsin_Mol012448.gene	5'_36054	probable mitochondrial intermediate peptidase, mitochondrial isoform X1 [Phalaenopsis equestris]
	HBPSL	cymsin_chr06	101506810	1.6805e-06	5.77	A/TTGA	0.18	cymsin_Mol012448.gene	5'_36064	probable mitochondrial intermediate peptidase, mitochondrial isoform X1 [Phalaenopsis equestris]
	HBPSL	cymsin_chr17	95393081	9.3105e-06	5.03	A/TCCTA	0.12	cymsin_Mol012829.gene	5'_49322	beta-galactosidase 8 [Phalaenopsis equestris]
	HBPSL	cymsin_chr17	95393081	9.3105e-06	5.03	A/TCCTA	0.12	cymsin_Mol012830.gene	5'_31065	LOW QUALITY PROTEIN: probable ADP,ATP carrier protein At5g56450 [Phalaenopsis equestris]
	HBPSL	cymsin_chr17	95393081	9.3105e-06	5.03	A/TCCTA	0.12	cymsin_Mol012831.gene	3'_34	uncharacterized protein LOC110114393 [Dendrobium catenatum]
	HBPSL	cymsin_chr17	95393081	9.3105e-06	5.03	A/TCCTA	0.12	cymsin_Mol012832.gene	3'_13092	nucleosome assembly protein 1;2-like [Juglans regia]
	HBPSL	cymsin_chr17	95393081	9.3105e-06	5.03	A/TCCTA	0.12	cymsin_Mol012833.gene	3'_72890	protein REVERSION-TO-ETHYLENE SENSITIVITY1-like [Phalaenopsis equestris]
	HBPSL	cymsin_chr13	23359729	8.09079e-06	5.09	TCG/T	0.05	cymsin_Mol013184.gene	3'_66145	tubulin alpha-3 chain [Phalaenopsis equestris]
	HBPSL	cymsin_chr13	23359729	8.04753e-06	5.09	TCG/T	0.05	cymsin_Mol013184.gene	3'_66145	tubulin alpha-3 chain [Phalaenopsis equestris]
	HBPSL	cymsin_chr13	23359729	8.09079e-06	5.09	TCG/T	0.05	cymsin_Mol013185.gene	5'_61603	Fatty acyl-CoA reductase 2 [Dendrobium catenatum]
	HBPSL	cymsin_chr13	23359729	8.04753e-06	5.09	TCG/T	0.05	cymsin_Mol013185.gene	5'_61603	Fatty acyl-CoA reductase 2 [Dendrobium catenatum]
	HBPSL	cymsin_chr13	23359729	8.09079e-06	5.09	TCG/T	0.05	cymsin_Mol013186.gene	5'_96924	probable transcriptional regulator SLK2 [Dendrobium catenatum]
	HBPSL	cymsin_chr13	23359729	8.04753e-06	5.09	TCG/T	0.05	cymsin_Mol013186.gene	5'_96924	probable transcriptional regulator SLK2 [Dendrobium catenatum]
	HBPSL	cymsin_chr16	69203932	7.8782e-06	5.1	GAC/C	0.11	cymsin_Mol014179.gene	3'_67273	phosphoglycerate kinase, chloroplastic [Olea europaea var. sylvestris]
	HBPSL	cymsin_chr16	69203932	5.25755e-06	5.28	GAC/C	0.11	cymsin_Mol014179.gene	3'_67273	phosphoglycerate kinase, chloroplastic [Olea europaea var. sylvestris]
	HBPSL	cymsin_chr16	69203932	1.48841e-06	5.83	GAC/C	0.11	cymsin_Mol014179.gene	3'_67273	phosphoglycerate kinase, chloroplastic [Olea europaea var. sylvestris]
	HBPSL	cymsin_chr16	69203932	7.8782e-06	5.1	GAC/C	0.11	cymsin_Mol014180.gene	3'_87791	DRE-binding protein DREB1 [Cymbidium insigne]
	HBPSL	cymsin_chr16	69203932	5.25755e-06	5.28	GAC/C	0.11	cymsin_Mol014180.gene	3'_87791	DRE-binding protein DREB1 [Cymbidium insigne]
	HBPSL	cymsin_chr16	69203932	1.48841e-06	5.83	GAC/C	0.11	cymsin_Mol014180.gene	3'_87791	DRE-binding protein DREB1 [Cymbidium insigne]
	HBPSL	cymsin_chr14	63959873	3.4814e-07	6.46	C/CA	0.06	cymsin_Mol016001.gene	3'_30852	uncharacterized protein LOC110031104 [Phalaenopsis equestris]
	HBPSL	cymsin_chr14	63959873	4.08132e-06	5.39	C/CA	0.06	cymsin_Mol016002.gene	5'_71246	hypothetical protein MA16_Dca026168 [Dendrobium catenatum]
	HBPSL	cymsin_chr02	246460859	7.10049e-06	5.15	TC/T	0.09	cymsin_Mol016062.gene	5'_97263	triacylglycerol lipase 2 isoform X2 [Dendrobium catenatum]
	HBPSL	cymsin_chr02	246460859	7.10049e-06	5.15	TC/T	0.09	cymsin_Mol016063.gene	3'_92952	trafficking protein particle complex II-specific subunit 130 homolog [Dendrobium catenatum]
	HBPSL	cymsin_chr02	246460859	7.10049e-06	5.15	TC/T	0.09	cymsin_Mol016064.gene	5'_52796	uncharacterized protein At3g27210-like [Phalaenopsis equestris]
	HBPSL	cymsin_chr06	156075523	3.5591e-06	5.45	C/CCCAAGCT	0.23	cymsin_Mol018891.gene	5'_47354	uncharacterized protein LOC110020768 [Phalaenopsis equestris]
	HBPSL	cymsin_chr06	156075523	4.99752e-06	5.3	C/CCCAAGCT	0.23	cymsin_Mol018892.gene	5'_72914	uncharacterized protein LOC110020768 [Phalaenopsis equestris]
	HBPSL	cymsin_chr12	1684381	7.58463e-06	5.12	TG/T	0.09	cymsin_Mol020339.gene	5'_75350	uncharacterized protein LOC110033928 [Phalaenopsis equestris]
	HBPSL	cymsin_chr12	102799422	2.48919e-06	5.6	A/TA	0.07	cymsin_Mol023178.gene	5'_22510	bibenzyl synthase-like [Dendrobium catenatum]
	HBPSL	cymsin_chr12	102799422	2.6558e-07	6.58	A/TA	0.07	cymsin_Mol023179.gene	Intron	protein saal1 [Dendrobium catenatum]
	HBPSL	cymsin_chr04	74934009	2.0813e-06	5.68	TC/C	0.06	cymsin_Mol023257.gene	5'_54067	uncharacterized protein LOC110107644 [Dendrobium catenatum]
	HBPSL	cymsin_chr04	74934009	2.0813e-06	5.68	TC/C	0.06	cymsin_Mol023258.gene	5'_58573	S-norcoclaurine synthase 1-like [Dendrobium catenatum]
	HBPSL	cymsin_chr09	133677627	2.29508e-06	5.64	ATT/T	0.05	cymsin_Mol023520.gene	3'_10636	CWF19-like protein 2 [Dendrobium catenatum]
	HBPSL	cymsin_chr09	133677627	2.26403e-06	5.65	ATT/T	0.05	cymsin_Mol023521.gene	3'_6378	uncharacterized protein LOC110031600 [Phalaenopsis equestris]
	HBPSL	cymsin_chr09	133677627	2.29508e-06	5.64	ATT/T	0.05	cymsin_Mol023522.gene	3'_10558	hypothetical protein MA16_Dca013579 [Dendrobium catenatum]
	HBPSL	cymsin_chr09	133677627	2.26403e-06	5.65	ATT/T	0.05	cymsin_Mol023523.gene	5'_84861	probable calcium-binding protein CML36 [Phalaenopsis equestris]
	HBPSL	cymsin_chr09	133677627	2.29508e-06	5.64	ATT/T	0.05	cymsin_Mol023524.gene	5'_98823	zerumbone synthase isoform X1 [Cymbidium ensifolium]
	HBPSL	cymsin_chr11	39881792	2.4245e-06	5.62	GATA/A	0.47	cymsin_Mol023914.gene	3'_78243	piriformospora indica-insensitive protein 2-like [Phalaenopsis equestris]
	HBPSL	cymsin_chr11	39914387	8.3486e-06	5.08	A/TA	0.1	cymsin_Mol023914.gene	3'_45648	piriformospora indica-insensitive protein 2-like [Phalaenopsis equestris]
	HBPSL	cymsin_chr11	39881792	3.51998e-06	5.45	GATA/A	0.47	cymsin_Mol023914.gene	3'_78243	piriformospora indica-insensitive protein 2-like [Phalaenopsis equestris]
	HBPSL	cymsin_chr11	80823078	6.5318e-09	8.18	T/TA	0.06	cymsin_Mol024068.gene	3'_19910	uncharacterized protein LOC110103925 [Dendrobium catenatum]
	HBPSL	cymsin_chr11	80823078	6.5318e-09	8.18	T/TA	0.06	cymsin_Mol024069.gene	3'_75769	uncharacterized protein LOC110028529 [Phalaenopsis equestris]
	HBPSL	cymsin_chr08	33055802	4.7965e-06	5.32	A/AT	0.1	cymsin_Mol025644.gene	3'_99170	Putative ubiquitin-like-specific protease 1B [Dendrobium catenatum]
	HBPSL	cymsin_chr04	74934009	2.0813e-06	5.68	TC/C	0.06	cymsin_Mol026251.gene	5'_26491	S-norcoclaurine synthase 1-like [Dendrobium catenatum]
	HBPSL	cymsin_chr10	68696937	2.1343e-06	5.67	TG/T	0.05	cymsin_Mol029302.gene	5'_54745	uncharacterized protein LOC110033799 [Phalaenopsis equestris]
Transverse diameter of flower (TDF)	HKD	cymsin_chr04	3499108	1.84334e-06	5.73	GAA/A	0.33	cymsin_Mol012289.gene	5'_40411	probable NOT transcription complex subunit VIP2 [Dendrobium catenatum]
3	HKD	cymsin_chr04	3499108	1.84334e-06	5.73	GAA/A	0.33	cymsin_Mol012290.gene	3'_63185	hypothetical protein MA16_Dca008512 [Dendrobium catenatum]
	HKD	cymsin_chr04	3499108	1.84334e-06	5.73	GAA/A	0.33	cymsin_Mol012291.gene	3'_73983	guanine nucleotide exchange factor SPIKE 1 isoform X1 [Dendrobium catenatum]
Number of flowers (NF)	HSL	cymsin_chr08	181891466	6.89348e-06	5.16	TC/T	0.17	cymsin_Mol011611.gene	3'_37571	DNA excision repair protein CSB isoform X1 [Dendrobium catenatum]
14	HSL	cymsin_chr08	181891721	6.89348e-06	5.16	C/CT	0.18	cymsin_Mol011611.gene	3'_37826	DNA excision repair protein CSB isoform X1 [Dendrobium catenatum]
	HSL	cymsin_chr08	181891466	6.89348e-06	5.16	TC/T	0.17	cymsin_Mol011612.gene	5'_23794	uncharacterized protein LOC110026666 [Phalaenopsis equestris]
	HSL	cymsin_chr08	181891721	6.89348e-06	5.16	C/CT	0.18	cymsin_Mol011612.gene	5'_24049	uncharacterized protein LOC110026666 [Phalaenopsis equestris]
	HSL	cymsin_chr08	181891466	6.89348e-06	5.16	TC/T	0.17	cymsin_Mol011613.gene	3'_82156	phosphopantothenoylcysteine decarboxylase subunit VHS3-like [Phalaenopsis equestris]
	HSL	cymsin_chr08	181891721	6.89348e-06	5.16	C/CT	0.18	cymsin_Mol011613.gene	3'_81901	phosphopantothenoylcysteine decarboxylase subunit VHS3-like [Phalaenopsis equestris]
	HSL	cymsin_chr08	181891466	6.89348e-06	5.16	TC/T	0.17	cymsin_Mol011614.gene	5'_85875	--
	HSL	cymsin_chr08	181891721	6.89348e-06	5.16	C/CT	0.18	cymsin_Mol011614.gene	5'_85620	--
	HSL	cymsin_chr08	181891466	6.89348e-06	5.16	TC/T	0.17	cymsin_Mol011615.gene	5'_87692	glutathione S-transferase F11 [Dendrobium catenatum]
	HSL	cymsin_chr08	181891721	6.89348e-06	5.16	C/CT	0.18	cymsin_Mol011615.gene	5'_87437	glutathione S-transferase F11 [Dendrobium catenatum]
	HSL	cymsin_chr08	181891466	6.89348e-06	5.16	TC/T	0.17	cymsin_Mol011616.gene	3'_89923	Protein argonaute 1A [Apostasia shenzhenica]
	HSL	cymsin_chr08	181891721	6.89348e-06	5.16	C/CT	0.18	cymsin_Mol011616.gene	3'_89668	Protein argonaute 1A [Apostasia shenzhenica]
	HSL	cymsin_chr15	68694635	2.79801e-06	5.55	A/CAA	0.1	cymsin_Mol019719.gene	5'_22244	uncharacterized protein LOC110018968 [Phalaenopsis equestris]
	HSL	cymsin_chr10	16986089	9.27093e-06	5.03	AAG/A	0.31	cymsin_Mol026123.gene	5'_76741	mannose-specific lectin-like [Dendrobium catenatum]
Flower length to width ratio (FLWR)	HCKB	cymsin_chr03	19945963	2.92795e-09	8.53	GA/G	0.06	cymsin_Mol000186.gene	Intron	putative xyloglucan glycosyltransferase 12 [Dendrobium catenatum]
130	HCKB	cymsin_chr03	19945963	2.92795e-09	8.53	GA/G	0.06	cymsin_Mol000187.gene	5'_32391	B3 domain-containing protein Os07g0563300-like isoform X2 [Cymbidium sinense]
	HCKB	cymsin_chr03	19945963	2.92795e-09	8.53	GA/G	0.06	cymsin_Mol000188.gene	3'_49969	uncharacterized protein LOC110095471 [Dendrobium catenatum]
	HCKB	cymsin_chr19	62141841	8.29549e-10	9.08	CCACACCT/T	0.05	cymsin_Mol001580.gene	5'_99004	Pentatricopeptide repeat-containing protein [Apostasia shenzhenica]
	HCKB	cymsin_chr19	62141841	8.29549e-10	9.08	CCACACCT/T	0.05	cymsin_Mol001581.gene	5'_46549	uncharacterized protein LOC110113441 [Dendrobium catenatum]
	HCKB	cymsin_chr19	62141841	8.29549e-10	9.08	CCACACCT/T	0.05	cymsin_Mol001582.gene	3'_19621	protein MIZU-KUSSEI 1-like [Phalaenopsis equestris]
	HCKB	cymsin_chr19	62141841	8.29549e-10	9.08	CCACACCT/T	0.05	cymsin_Mol001583.gene	Intron	arginine/serine-rich coiled-coil protein 2 isoform X2 [Phalaenopsis equestris]
	HCKB	cymsin_chr08	177212301	3.69317e-09	8.43	AT/T	0.07	cymsin_Mol001805.gene	5'_35311	uncharacterized protein LOC110021194 [Phalaenopsis equestris]
	HCKB	cymsin_chr08	177212301	3.69317e-09	8.43	AT/T	0.07	cymsin_Mol001806.gene	5'_33541	uncharacterized protein LOC110021194 [Phalaenopsis equestris]
	HCKB	cymsin_chr08	177212301	3.69317e-09	8.43	AT/T	0.07	cymsin_Mol001807.gene	3'_27685	NRR repressor homolog 1-like [Phalaenopsis equestris]
	HCKB	cymsin_chr03	166577251	6.52663e-06	5.19	T/TA	0.11	cymsin_Mol002229.gene	3'_67711	TATA-binding protein-associated factor 2N isoform X2 [Dendrobium catenatum]
	HCKB	cymsin_chr08	108520400	5.79571e-10	9.24	ACCT/A	0.08	cymsin_Mol002397.gene	3'_76244	LOW QUALITY PROTEIN: transmembrane 9 superfamily member 11-like [Dendrobium catenatum]
	HCKB	cymsin_chr08	108520400	2.8924e-08	7.54	ACCT/A	0.08	cymsin_Mol002398.gene	5'_35556	adenylate kinase 5, chloroplastic-like isoform X2 [Phalaenopsis equestris]
	HCKB	cymsin_chr08	108592284	6.1277e-06	5.21	TTA/T	0.1	cymsin_Mol002398.gene	Intron	adenylate kinase 5, chloroplastic-like isoform X2 [Phalaenopsis equestris]
	HCKB	cymsin_chr08	108592285	6.25843e-06	5.2	TA/T	0.1	cymsin_Mol002398.gene	Intron	adenylate kinase 5, chloroplastic-like isoform X2 [Phalaenopsis equestris]
	HCKB	cymsin_chr08	108592284	6.1277e-06	5.21	TTA/T	0.1	cymsin_Mol002399.gene	5'_68019	putative receptor-like protein kinase [Dendrobium catenatum]
	HCKB	cymsin_chr08	108592285	6.25843e-06	5.2	TA/T	0.1	cymsin_Mol002399.gene	5'_68018	putative receptor-like protein kinase [Dendrobium catenatum]
	HCKB	cymsin_chr04	100197387	3.5088e-06	5.45	AC/A	0.06	cymsin_Mol003134.gene	5'_12958	uncharacterized protein LOC114580476 [Dendrobium catenatum]
	HCKB	cymsin_chr04	100197387	3.50906e-06	5.45	AC/A	0.06	cymsin_Mol003135.gene	3'_9965	abscisic acid receptor PYR1-like [Dendrobium catenatum]
	HCKB	cymsin_chr04	100197387	3.5088e-06	5.45	AC/A	0.06	cymsin_Mol003136.gene	3'_24655	V-type proton ATPase subunit a3 [Dendrobium catenatum]
	HCKB	cymsin_chr13	45827012	6.21447e-06	5.21	G/GACATCAGA	0.13	cymsin_Mol003187.gene	3'_24548	calcium-binding mitochondrial carrier protein SCaMC-1 [Dendrobium catenatum]
	HCKB	cymsin_chr13	45827012	6.21447e-06	5.21	G/GACATCAGA	0.13	cymsin_Mol003188.gene	3'_9758	EIN3-binding F-box protein 1-like isoform X1 [Phalaenopsis equestris]
	HCKB	cymsin_chr13	45827012	6.21447e-06	5.21	G/GACATCAGA	0.13	cymsin_Mol003189.gene	Intron	WD-40 repeat-containing protein MSI1 [Phalaenopsis equestris]
	HCKB	cymsin_chr09	136725187	3.72594e-14	13.43	TC/C	0.05	cymsin_Mol003254.gene	3'_35918	uncharacterized protein LOC110031784 [Phalaenopsis equestris]
	HCKB	cymsin_chr09	136725187	3.72594e-14	13.43	TC/C	0.05	cymsin_Mol003255.gene	5'_80396	rhamnogalacturonan I rhamnosyltransferase 1-like [Dendrobium catenatum]
	HCKB	cymsin_chr09	136725187	3.72594e-14	13.43	TC/C	0.05	cymsin_Mol003256.gene	5'_88529	uncharacterized protein LOC110111750 [Dendrobium catenatum]
	HCKB	cymsin_chr10	19500388	7.18821e-06	5.14	C/CTCT	0.11	cymsin_Mol003395.gene	3'_29009	agamous-like MADS-box protein AGL65, partial [Dendrobium catenatum]
	HCKB	cymsin_chr17	21402494	9.7416e-06	5.01	AAT/A	0.15	cymsin_Mol003544.gene	3'_12268	protein DENND6B [Dendrobium catenatum]
	HCKB	cymsin_chr17	21402494	9.74182e-06	5.01	AAT/A	0.15	cymsin_Mol003545.gene	5'_2277	ERAD-associated E3 ubiquitin-protein ligase component HRD3 [Phalaenopsis equestris]
	HCKB	cymsin_chr07	34115778	5.57861e-06	5.25	TC/C	0.11	cymsin_Mol003848.gene	3'_4245	NADPH-dependent diflavin oxidoreductase 1-like [Phalaenopsis equestris]
	HCKB	cymsin_chr03	114474526	1.43343e-06	5.84	G/AG	0.06	cymsin_Mol004311.gene	3'_56361	cytochrome P450 734A6 [Dendrobium catenatum]
	HCKB	cymsin_chr10	76495235	6.50615e-06	5.19	C/CT	0.11	cymsin_Mol004946.gene	Intron	synaptotagmin-5 [Dendrobium catenatum]
	HCKB	cymsin_chr10	76495251	6.50615e-06	5.19	C/CT	0.11	cymsin_Mol004946.gene	Intron	synaptotagmin-5 [Dendrobium catenatum]
	HCKB	cymsin_chr10	76495235	6.50615e-06	5.19	C/CT	0.11	cymsin_Mol004947.gene	5'_97078	protein MICRORCHIDIA 2 [Dendrobium catenatum]
	HCKB	cymsin_chr10	76495251	6.50615e-06	5.19	C/CT	0.11	cymsin_Mol004947.gene	5'_97062	protein MICRORCHIDIA 2 [Dendrobium catenatum]
	HCKB	cymsin_chr02	139693342	4.18389e-07	6.38	AT/T	0.07	cymsin_Mol005001.gene	5'_37734	LOW QUALITY PROTEIN: ABC transporter B family member 21-like [Phalaenopsis equestris]
	HCKB	cymsin_chr19	41227984	8.0142e-06	5.1	TA/T	0.07	cymsin_Mol005353.gene	3'_95964	hypothetical protein TRIUR3_19989 [Triticum urartu]
	HCKB	cymsin_chr19	41227984	8.01434e-06	5.1	TA/T	0.07	cymsin_Mol005354.gene	5'_64977	--
	HCKB	cymsin_chr19	41227984	8.0142e-06	5.1	TA/T	0.07	cymsin_Mol005355.gene	3'_2166	Putative ribonuclease H protein [Dendrobium catenatum]
	HCKB	cymsin_chr19	41227984	8.01434e-06	5.1	TA/T	0.07	cymsin_Mol005356.gene	3'_9811	hypothetical protein MA16_Dca026766 [Dendrobium catenatum]
	HCKB	cymsin_chr19	41227984	8.0142e-06	5.1	TA/T	0.07	cymsin_Mol005357.gene	3'_20608	PREDICTED: uncharacterized protein LOC103975022 [Musa acuminata subsp. malaccensis]
	HCKB	cymsin_chr19	41227984	8.01434e-06	5.1	TA/T	0.07	cymsin_Mol005358.gene	5'_22156	hypothetical protein PanWU01x14_314030 [Parasponia andersonii]
	HCKB	cymsin_chr19	41227984	8.01434e-06	5.1	TA/T	0.07	cymsin_Mol005359.gene	3'_42665	--
	HCKB	cymsin_chr19	41227984	8.01434e-06	5.1	TA/T	0.07	cymsin_Mol005360.gene	5'_74165	hypothetical protein MA16_Dca006569 [Dendrobium catenatum]
	HCKB	cymsin_chr19	41227984	8.01434e-06	5.1	TA/T	0.07	cymsin_Mol005361.gene	5'_89027	Uncharacterized protein MA16_Dca005056 [Dendrobium catenatum]
	HCKB	cymsin_chr09	58387496	5.3376e-07	6.27	CTA/A	0.06	cymsin_Mol006556.gene	3'_95119	elongation factor 1-gamma 2-like [Dendrobium catenatum]
	HCKB	cymsin_chr09	58387496	5.33774e-07	6.27	CTA/A	0.06	cymsin_Mol006557.gene	3'_66980	glutamate--glyoxylate aminotransferase 2 [Dendrobium catenatum]
	HCKB	cymsin_chr09	58387496	5.3376e-07	6.27	CTA/A	0.06	cymsin_Mol006558.gene	5'_41603	switch 2 [Dendrobium catenatum]
	HCKB	cymsin_chr12	34562868	7.131e-07	6.15	T/TA	0.08	cymsin_Mol006640.gene	5'_33598	hypothetical protein MA16_Dca008109 [Dendrobium catenatum]
	HCKB	cymsin_chr16	61004415	2.08518e-07	6.68	TA/A	0.05	cymsin_Mol007977.gene	5-UTR	zinc finger CCCH domain-containing protein 45 isoform X1 [Cymbidium ensifolium]
	HCKB	cymsin_chr08	192996516	4.40467e-07	6.36	T/CAT	0.09	cymsin_Mol008048.gene	5'_49328	aquaporin NIP1-1-like [Phalaenopsis equestris]
	HCKB	cymsin_chr08	192996516	4.40467e-07	6.36	T/CAT	0.09	cymsin_Mol008049.gene	3'_19490	Mitochondrial import inner membrane translocase subunit TIM50 [Dendrobium catenatum]
	HCKB	cymsin_chr08	192996516	4.40467e-07	6.36	T/CAT	0.09	cymsin_Mol008050.gene	3'_68326	--
	HCKB	cymsin_chr10	90475373	2.942e-07	6.53	A/TA	0.07	cymsin_Mol008408.gene	5'_74933	uncharacterized CRM domain-containing protein At3g25440, chloroplastic [Phalaenopsis equestris]
	HCKB	cymsin_chr10	90475373	2.94203e-07	6.53	A/TA	0.07	cymsin_Mol008409.gene	5'_55432	protein BASIC PENTACYSTEINE7 [Dendrobium catenatum]
	HCKB	cymsin_chr10	90475373	2.94203e-07	6.53	A/TA	0.07	cymsin_Mol008410.gene	5'_41152	plastidal glycolate/glycerate translocator 1, chloroplastic [Dendrobium catenatum]
	HCKB	cymsin_chr11	11494029	3.46516e-06	5.46	A/TGCCAA	0.11	cymsin_Mol008563.gene	3'_50586	hypothetical protein MA16_Dca010195 [Dendrobium catenatum]
	HCKB	cymsin_chr11	11494029	3.46516e-06	5.46	A/TGCCAA	0.11	cymsin_Mol008564.gene	3'_3142	subtilisin-like protease SBT2.5 [Phalaenopsis equestris]
	HCKB	cymsin_chr11	11494029	3.46516e-06	5.46	A/TGCCAA	0.11	cymsin_Mol008565.gene	3'_16155	abscisic acid receptor PYL8-like [Dendrobium catenatum]
	HCKB	cymsin_chr11	11494029	3.46516e-06	5.46	A/TGCCAA	0.11	cymsin_Mol008566.gene	3'_46441	zinc finger CCCH domain-containing protein 15 isoform X1 [Dendrobium catenatum]
	HCKB	cymsin_chr02	128583215	7.1989e-06	5.14	T/TC	0.07	cymsin_Mol009306.gene	5'_76230	uncharacterized protein LOC110107149 isoform X1 [Dendrobium catenatum]
	HCKB	cymsin_chr02	128583215	3.59351e-07	6.44	T/TC	0.07	cymsin_Mol009307.gene	5'_51087	hypothetical protein C4D60_Mb04t02270 [Musa balbisiana]
	HCKB	cymsin_chr02	128583215	7.1989e-06	5.14	T/TC	0.07	cymsin_Mol009308.gene	3'_10568	probable apyrase 6 [Dendrobium catenatum]
	HCKB	cymsin_chr01	252683372	2.29485e-07	6.64	A/GA	0.06	cymsin_Mol011357.gene	3'_86915	hypothetical protein MA16_Dca013309 [Dendrobium catenatum]
	HCKB	cymsin_chr04	11601512	4.84594e-13	12.31	AAG/G	0.05	cymsin_Mol015002.gene	3'_44321	flowering time control protein FY [Phalaenopsis equestris]
	HCKB	cymsin_chr04	11601512	4.84594e-13	12.31	AAG/G	0.05	cymsin_Mol015003.gene	5'_33737	ganglioside-induced differentiation-associated protein 2 [Dendrobium catenatum]
	HCKB	cymsin_chr04	11601512	4.84594e-13	12.31	AAG/G	0.05	cymsin_Mol015004.gene	5'_28849	26S proteasome non-ATPase regulatory subunit 2 homolog A-like [Phalaenopsis equestris]
	HCKB	cymsin_chr04	11601512	2.2317e-11	10.65	AAG/G	0.05	cymsin_Mol015005.gene	Intron	26S proteasome non-ATPase regulatory subunit 2 homolog A-like [Dendrobium catenatum]
	HCKB	cymsin_chr10	79318814	2.13618e-11	10.67	A/CA	0.06	cymsin_Mol015890.gene	5'_65542	--
	HCKB	cymsin_chr10	79318814	2.13618e-11	10.67	A/CA	0.06	cymsin_Mol015891.gene	5'_30832	uncharacterized protein LOC110037563 isoform X1 [Phalaenopsis equestris]
	HCKB	cymsin_chr10	79318814	2.13618e-11	10.67	A/CA	0.06	cymsin_Mol015892.gene	5'_11944	probable aminotransferase ACS12 [Dendrobium catenatum]
	HCKB	cymsin_chr13	7408021	4.41181e-06	5.36	CA/C	0.07	cymsin_Mol016206.gene	5'_54543	ubiquitin-like-specific protease 1D isoform X1 [Dendrobium catenatum]
	HCKB	cymsin_chr13	7408021	4.41181e-06	5.36	CA/C	0.07	cymsin_Mol016207.gene	5'_57688	AP2/ERF and B3 domain-containing protein Os05g0549800-like [Dendrobium catenatum]
	HCKB	cymsin_chr13	7408021	4.41181e-06	5.36	CA/C	0.07	cymsin_Mol016208.gene	3'_86498	lipid phosphate phosphatase 2-like [Phalaenopsis equestris]
	HCKB	cymsin_chr03	132158055	1.8912e-06	5.72	C/CT	0.11	cymsin_Mol016415.gene	5'_83645	non-specific lipid-transfer protein 1 [Dendrobium catenatum]
	HCKB	cymsin_chr03	132158055	1.8912e-06	5.72	C/CT	0.11	cymsin_Mol016416.gene	3'_51255	hypothetical protein MA16_Dca027332 [Dendrobium catenatum]
	HCKB	cymsin_chr03	132158055	1.8912e-06	5.72	C/CT	0.11	cymsin_Mol016417.gene	5'_34797	non-specific lipid-transfer protein 1 [Dendrobium catenatum]
	HCKB	cymsin_chr03	132158055	1.8912e-06	5.72	C/CT	0.11	cymsin_Mol016418.gene	3'_85613	chalcone isomerase 2 [Cymbidium hybrid cultivar]
	HCKB	cymsin_chr11	40263310	1.46638e-06	5.83	T/TC	0.07	cymsin_Mol017993.gene	5'_96129	hypothetical protein MA16_Dca017449 [Dendrobium catenatum]
	HCKB	cymsin_chr05	15140284	1.95334e-07	6.71	A/TAA	0.06	cymsin_Mol019921.gene	3'_90323	uncharacterized protein LOC114580706 [Dendrobium catenatum]
	HCKB	cymsin_chr16	105102810	6.87559e-09	8.16	ATAGAAGCAT/A	0.06	cymsin_Mol020125.gene	5'_15422	hypothetical protein MA16_Dca007698 [Dendrobium catenatum]
	HCKB	cymsin_chr16	105102810	6.87559e-09	8.16	ATAGAAGCAT/A	0.06	cymsin_Mol020126.gene	5'_32549	acyl carrier protein 2, mitochondrial [Phalaenopsis equestris]
	HCKB	cymsin_chr16	105102810	6.87559e-09	8.16	ATAGAAGCAT/A	0.06	cymsin_Mol020127.gene	3'_34082	Coatomer subunit epsilon-1 [Dendrobium catenatum]
	HCKB	cymsin_chr17	87026824	5.57479e-07	6.25	ATTGTCGT/T	0.08	cymsin_Mol020410.gene	3'_12532	hydroquinone glucosyltransferase-like [Dendrobium catenatum]
	HCKB	cymsin_chr17	87026824	5.57479e-07	6.25	ATTGTCGT/T	0.08	cymsin_Mol020411.gene	5'_81067	hydroquinone glucosyltransferase-like [Dendrobium catenatum]
	HCKB	cymsin_chr17	87026824	5.57479e-07	6.25	ATTGTCGT/T	0.08	cymsin_Mol020412.gene	5'_95135	hypothetical protein DAI22_10g165802 [Oryza sativa Japonica Group]
	HCKB	cymsin_chr10	78318125	4.015e-07	6.4	TG/G	0.1	cymsin_Mol022215.gene	3'_24968	hypothetical protein MA16_Dca016183 [Dendrobium catenatum]
	HCKB	cymsin_chr10	78318157	5.07272e-06	5.29	CATGTATT/T	0.12	cymsin_Mol022215.gene	3'_24936	hypothetical protein MA16_Dca016183 [Dendrobium catenatum]
	HCKB	cymsin_chr02	262908964	1.35287e-07	6.87	CT/C	0.05	cymsin_Mol023575.gene	3'_72737	UDP-glucose 4-epimerase/UDP-sulfoquinovose synthase [Handroanthus impetiginosus]
	HCKB	cymsin_chr02	262908964	1.35287e-07	6.87	CT/C	0.05	cymsin_Mol023576.gene	5'_61402	uncharacterized protein LOC110093134 [Dendrobium catenatum]
	HCKB	cymsin_chr02	262908964	1.35287e-07	6.87	CT/C	0.05	cymsin_Mol023577.gene	5'_57250	uncharacterized protein LOC110093134 [Dendrobium catenatum]
	HCKB	cymsin_chr02	262908964	1.35287e-07	6.87	CT/C	0.05	cymsin_Mol023578.gene	5'_55164	transcription termination factor MTERF4, chloroplastic [Dendrobium catenatum]
	HCKB	cymsin_chr02	262908964	1.35287e-07	6.87	CT/C	0.05	cymsin_Mol023579.gene	3'_50369	F-box/WD-40 repeat-containing protein At5g21040 [Phalaenopsis equestris]
	HCKB	cymsin_chr02	262908964	1.35287e-07	6.87	CT/C	0.05	cymsin_Mol023580.gene	5'_46969	hypothetical protein MA16_Dca002247 [Dendrobium catenatum]
	HCKB	cymsin_chr02	262908964	1.35287e-07	6.87	CT/C	0.05	cymsin_Mol023581.gene	3'_21580	hypothetical protein MA16_Dca007973 [Dendrobium catenatum]
	HCKB	cymsin_chr01	227427652	1.27652e-07	6.89	AG/G	0.07	cymsin_Mol024007.gene	3'_1247	hypothetical protein MA16_Dca002088 [Dendrobium catenatum]
	HCKB	cymsin_chr04	55494702	1.65164e-07	6.78	AT/T	0.05	cymsin_Mol024030.gene	3'_64558	enoyl-CoA delta isomerase 2, peroxisomal-like [Phalaenopsis equestris]
	HCKB	cymsin_chr11	118146212	1.27847e-07	6.89	C/CAG	0.47	cymsin_Mol024971.gene	5'_85196	serine carboxypeptidase-like 18 [Dendrobium catenatum]
	HCKB	cymsin_chr07	67066735	2.3394e-06	5.63	AAG/A	0.09	cymsin_Mol025621.gene	5'_76737	ethylene-responsive transcription factor ERF-like protein [Cymbidium sinense]
	HCKB	cymsin_chr07	67066736	1.2184e-06	5.91	AG/A	0.09	cymsin_Mol025621.gene	5'_76738	ethylene-responsive transcription factor ERF-like protein [Cymbidium sinense]
	HCKB	cymsin_chr09	81092807	5.88758e-06	5.23	A/AT	0.05	cymsin_Mol025782.gene	3'_89638	QWRF motif-containing protein 2 [Dendrobium catenatum]
	HCKB	cymsin_chr09	81092807	5.88758e-06	5.23	A/AT	0.05	cymsin_Mol025783.gene	5'_43152	probable mediator of RNA polymerase II transcription subunit 26b [Dendrobium catenatum]
	HCKB	cymsin_chr08	62859794	6.6555e-10	9.18	G/AAG	0.05	cymsin_Mol026324.gene	3'_16489	terpene synthase 10-like [Phalaenopsis equestris]
	HCKB	cymsin_chr10	129176344	1.32508e-06	5.88	GT/G	0.09	cymsin_Mol026337.gene	3'_28935	pentatricopeptide repeat-containing protein At1g06140, mitochondrial [Phalaenopsis equestris]
	HCKB	cymsin_chr10	129176344	1.32508e-06	5.88	GT/G	0.09	cymsin_Mol026338.gene	3'_49334	CDT1-like protein a, chloroplastic [Dendrobium catenatum]
	HCKB	cymsin_chr10	129176344	1.32508e-06	5.88	GT/G	0.09	cymsin_Mol026339.gene	3'_56226	pentatricopeptide repeat-containing protein At1g06140, mitochondrial [Phalaenopsis equestris]
	HCKB	cymsin_chr10	129176344	1.32508e-06	5.88	GT/G	0.09	cymsin_Mol026340.gene	3'_57990	uncharacterized protein LOC110099895 [Dendrobium catenatum]
	HCKB	cymsin_chr11	118146212	1.27847e-07	6.89	C/CAG	0.47	cymsin_Mol027051.gene	5'_79416	cyclin-dependent kinase B2-1 [Dendrobium catenatum]
	HCKB	cymsin_chr11	118146212	1.27847e-07	6.89	C/CAG	0.47	cymsin_Mol027052.gene	5'_40597	UDP-galactose transporter 2-like [Phalaenopsis equestris]
	HCKB	cymsin_chr11	118146212	1.27847e-07	6.89	C/CAG	0.47	cymsin_Mol027053.gene	3'_1860	serine carboxypeptidase-like 7 isoform X1 [Phalaenopsis equestris]
	HCKB	cymsin_chr18	77753662	3.1423e-08	7.5	GTGAGTGTA/G	0.05	cymsin_Mol027368.gene	3'_54068	hypothetical protein MA16_Dca012375 [Dendrobium catenatum]
	HCKB	cymsin_chr18	77753671	1.6529e-06	5.78	TG/T	0.07	cymsin_Mol027368.gene	3'_54059	hypothetical protein MA16_Dca012375 [Dendrobium catenatum]
	HCKB	cymsin_chr18	77753662	3.1423e-08	7.5	GTGAGTGTA/G	0.05	cymsin_Mol027369.gene	3'_59465	hypothetical protein MA16_Dca024534 [Dendrobium catenatum]
	HCKB	cymsin_chr18	77753671	1.6529e-06	5.78	TG/T	0.07	cymsin_Mol027369.gene	3'_59456	hypothetical protein MA16_Dca024534 [Dendrobium catenatum]
	HCKB	cymsin_chr18	77753662	3.1423e-08	7.5	GTGAGTGTA/G	0.05	cymsin_Mol027370.gene	3'_65666	--
	HCKB	cymsin_chr18	77753671	1.6529e-06	5.78	TG/T	0.07	cymsin_Mol027370.gene	3'_65657	--
	HCKB	cymsin_chr11	25079478	6.576e-07	6.18	A/AT	0.07	cymsin_Mol027464.gene	3'_79350	ABC transporter G family member 44-like [Dendrobium catenatum]
	HCKB	cymsin_chr11	25079479	8.6848e-07	6.06	TG/T	0.08	cymsin_Mol027464.gene	3'_79351	ABC transporter G family member 44-like [Dendrobium catenatum]
	HCKB	cymsin_chr14	73406552	2.4516e-06	5.61	AG/A	0.07	cymsin_Mol027550.gene	5'_98001	--
	HCKB	cymsin_chr14	73406552	2.45176e-06	5.61	AG/A	0.07	cymsin_Mol027551.gene	5'_84754	zinc finger protein ZAT11 [Dendrobium catenatum]
	HCKB	cymsin_chr10	129176344	8.0794e-06	5.09	GT/G	0.09	cymsin_Mol027639.gene	5'_95184	CDT1-like protein a, chloroplastic [Dendrobium catenatum]
	HCKB	cymsin_chr10	129176344	8.0794e-06	5.09	GT/G	0.09	cymsin_Mol027640.gene	5'_88359	pentatricopeptide repeat-containing protein At1g06140, mitochondrial [Phalaenopsis equestris]
	HCKB	cymsin_chr10	129176344	8.0794e-06	5.09	GT/G	0.09	cymsin_Mol027641.gene	5'_74122	uncharacterized protein LOC110033888 isoform X1 [Phalaenopsis equestris]
	HCKB	cymsin_chr13	32371875	1.3012e-07	6.89	TC/T	0.06	cymsin_Mol028096.gene	5'_14656	cytochrome P450 81D1 [Dendrobium catenatum]
	HCKB	cymsin_chr16	90114654	4.57133e-07	6.34	G/GTT	0.49	cymsin_Mol028103.gene	3'_41411	protein SQS1 isoform X1 [Dendrobium catenatum]
	HCKB	cymsin_chr08	62859794	6.6555e-10	9.18	G/AAG	0.05	cymsin_Mol028531.gene	3'_28620	RING-H2 finger protein ATL20 [Dendrobium catenatum]
	HCKB	cymsin_chr13	32371875	1.30129e-07	6.89	TC/T	0.06	cymsin_Mol028947.gene	5'_56211	probable acyl-activating enzyme 18, peroxisomal isoform X2 [Dendrobium catenatum]
	HCKB	cymsin_chr13	32371875	1.30129e-07	6.89	TC/T	0.06	cymsin_Mol028948.gene	3'_89650	Cytochrome P450 81D1 [Dendrobium catenatum]
	HCKB	cymsin_chr10	19500388	7.18821e-06	5.14	C/CTCT	0.11	cymsin_Mol029091.gene	3'_81847	xylulose 5-phosphate/phosphate translocator, chloroplastic-like [Dendrobium catenatum]
	HCKB	cymsin_chr01	330646267	7.15686e-06	5.15	T/TC	0.09	cymsin_Mol029563.gene	5'_41013	hypothetical protein MA16_Dca019909 [Dendrobium catenatum]

## Sheet: Table S8
	Table S8. Selected highly important InDels
	Trait	Chr	Pos	Pvalue	'-log10P	Allele	Count	GeneID	Distance	Annotation
Lip length (LL)	CBCD	cymsin_chr02	241784073	6.7832e-06	5.17	T/GT	T:326_GT:56	cymsin_Mol012973.gene	Intron	probable protein S-acyltransferase 7 [Dendrobium catenatum]
Lip length to width ratio (LLWR)	CBCKB	cymsin_chr16	25816461	3.6618e-07	6.44	AC/A	AC:319_A:37	cymsin_Mol000685.gene	Intron	phospholipase D zeta 1-like [Phalaenopsis equestris]
Lip width (LW)	CNKD	cymsin_chr14	101971961	1.62382e-07	6.79	GATA/A	GATA:302_A:16	cymsin_Mol000488.gene	5'_912	transcription factor GTE9-like isoform X1 [Phalaenopsis equestris]
	CNKD	cymsin_chr14	101971961	1.62382e-07	6.79	GATA/A	GATA:302_A:16	cymsin_Mol000489.gene	3'_362	transcription factor GTE9-like [Dendrobium catenatum]
	CNKD	cymsin_chr07	97551677	2.70259e-06	5.57	AT/T	AT:19_T:325	cymsin_Mol007307.gene	Intron	ylmG homolog protein 2, chloroplastic [Phalaenopsis equestris]
	CNKD	cymsin_chr19	38168746	4.79864e-08	7.32	GA/G	GA:317_G:17	cymsin_Mol010696.gene	Intron	translocon-associated protein subunit alpha [Phalaenopsis equestris]
	CNKD	cymsin_contig5270	24392	1.41608e-06	5.85	T/TC	T:23_TC:333	cymsin_Mol028717.gene	Intron	protein REDUCED WALL ACETYLATION 1 [Dendrobium catenatum]
Petal length (PL)	HBCD	cymsin_chr14	101971961	4.99984e-06	5.3	GATA/A	GATA:302_A:16	cymsin_Mol000488.gene	5'_912	transcription factor GTE9-like isoform X1 [Phalaenopsis equestris]
	HBCD	cymsin_chr14	101971961	4.99984e-06	5.3	GATA/A	GATA:302_A:16	cymsin_Mol000489.gene	3'_362	transcription factor GTE9-like [Dendrobium catenatum]
	HBCD	cymsin_chr19	63908117	1.74309e-06	5.76	ATGTATG/A	ATGTATG:314_A:28	cymsin_Mol020002.gene	Intron	probable zinc metalloprotease EGY2, chloroplastic isoform X2 [Dendrobium catenatum]
Petal width (PW)	HBKD	cymsin_chr02	255753051	1.4274e-06	5.85	A/AC	A:280_AC:42	cymsin_Mol001259.gene	Intron	NPL4-like protein 2 [Dendrobium catenatum]
	HBKD	cymsin_chr08	43003796	5.7003e-06	5.24	AT/A	AT:286_A:26	cymsin_Mol003588.gene	Intron	hypothetical protein MA16_Dca019974 [Dendrobium catenatum]
	HBKD	cymsin_chr04	140563203	6.646e-06	5.18	TG/G	TG:286_G:26	cymsin_Mol007187.gene	Intron	S-norcoclaurine synthase 1-like [Dendrobium catenatum]
	HBKD	cymsin_chr06	99074497	1.9048e-07	6.72	AC/A	AC:350_A:22	cymsin_Mol012647.gene	Intron	GPCR-type G protein COLD1 [Phalaenopsis equestris]
	HBKD	cymsin_chr03	147245486	2.69233e-06	5.57	C/AC	C:317_AC:21	cymsin_Mol013691.gene	Intron	flowering time control protein FPA isoform X1 [Dendrobium catenatum]
	HBKD	cymsin_chr06	43537292	6.17724e-08	7.21	AG/A	AG:310_A:20	cymsin_Mol013815.gene	Intron	fructose-bisphosphate aldolase [Pandanus amaryllifolius]
Number of tepals (NT)	HBPSL	cymsin_chr16	61004415	8.1132e-06	5.09	TA/A	TA:344_A:20	cymsin_Mol007977.gene	5-UTR	zinc finger CCCH domain-containing protein 45 isoform X1 [Cymbidium ensifolium]
	HBPSL	cymsin_chr02	24489989	3.6565e-06	5.44	CTGAAGAAGCT/C	CTGAAGAAGCT:313_C:59	cymsin_Mol009215.gene	Intron	2-alkenal reductase (NADP(+)-dependent) isoform X1 [Dendrobium catenatum]
	HBPSL	cymsin_chr12	102799422	2.6558e-07	6.58	A/TA	A:300_TA:22	cymsin_Mol023179.gene	Intron	protein saal1 [Dendrobium catenatum]
	HBPSL	cymsin_chr13	39490350	5.23808e-06	5.28	A/AT	A:34_AT:320	cymsin_Mol011503.gene	5'_6474	histone-lysine N-methyltransferase SUVR5 isoform X1 [Dendrobium catenatum]
Flower length to width ratio (FLWR)	HCKB	cymsin_chr16	61004415	2.08518e-07	6.68	TA/A	TA:344_A:20	cymsin_Mol007977.gene	5-UTR	zinc finger CCCH domain-containing protein 45 isoform X1 [Cymbidium ensifolium]
	HCKB	cymsin_chr03	19945963	2.92795e-09	8.53	GA/G	GA:297_G:19	cymsin_Mol000186.gene	Intron	putative xyloglucan glycosyltransferase 12 [Dendrobium catenatum]
	HCKB	cymsin_chr19	62141841	8.29549e-10	9.08	CCACACCT/T	CCACACCT:19_T:351	cymsin_Mol001583.gene	Intron	arginine/serine-rich coiled-coil protein 2 isoform X2 [Phalaenopsis equestris]
	HCKB	cymsin_chr08	108592284	6.1277e-06	5.21	TTA/T	TTA:297_T:33	cymsin_Mol002398.gene	Intron	adenylate kinase 5, chloroplastic-like isoform X2 [Phalaenopsis equestris]
	HCKB	cymsin_chr08	108592285	6.25843e-06	5.2	TA/T	TA:296_T:34	cymsin_Mol002398.gene	Intron	adenylate kinase 5, chloroplastic-like isoform X2 [Phalaenopsis equestris]
	HCKB	cymsin_chr13	45827012	6.21447e-06	5.21	G/GACATCAGA	G:277_GACATCAGA:43	cymsin_Mol003189.gene	Intron	WD-40 repeat-containing protein MSI1 [Phalaenopsis equestris]
	HCKB	cymsin_chr10	76495235	6.50615e-06	5.19	C/CT	C:322_CT:40	cymsin_Mol004946.gene	Intron	synaptotagmin-5 [Dendrobium catenatum]
	HCKB	cymsin_chr10	76495251	6.50615e-06	5.19	C/CT	C:322_CT:40	cymsin_Mol004946.gene	Intron	synaptotagmin-5 [Dendrobium catenatum]
	HCKB	cymsin_chr04	11601512	2.2317e-11	10.65	AAG/G	AAG:307_G:17	cymsin_Mol015005.gene	Intron	26S proteasome non-ATPase regulatory subunit 2 homolog A-like [Dendrobium catenatum]
	HCKB	cymsin_chr17	21402494	9.74182e-06	5.01	AAT/A	AAT:290_A:50	cymsin_Mol003545.gene	5'_2277	ERAD-associated E3 ubiquitin-protein ligase component HRD3 [Phalaenopsis equestris]
Lateral sepal width (LSW)	CEPKD	cymsin_chr15	55435959	1.21321e-06	5.92	A/GA	A:246_GA:68	cymsin_Mol013089.gene	Intron	phospholipid-transporting ATPase 3 [Dendrobium catenatum]

## Sheet: Table S9
Table S9. Primers for SNPs and InDel identification
Genes	primers	5'-3'
PIX7	Forward	CAGCCGGGATCCTAAAACCA
	Reverse	AGTCACTGTCAGCTCATGCT
G-protein coupled receptor	Forward	CACCAAAATGACCAAGAGGGC
	Reverse	TTGATTCGATGCACTGGGGC
ANP1	Forward	CGAATCGGATCAGGCGATGA
	Reverse	ACGTCCGAAGCAATTTCCCT
Fanconi-associated nuclease 1 homolog isoform X2	Forward	GTTGCTAAAAGGAAGGCAGTGG
	Reverse	TGGCGTGGTAAATATCCGAGT
Protein networked 4B	Forward	CAAAGCATGCGCAGAGAGTG
	Reverse	CTATGGTGGCAGGCCTTTGA
Cytochrome P450	Forward	TCCGCCATCACATACTCCAT
	Reverse	CTGCGGCGACGCTAAC
E3 ubiquitin-protein ligase SHPRH isoform X3	Forward	TGATCCGCAGAGTGTTGACC
	Reverse	TCTGGGCCATCAAATCGTCC
Ribulose-1,5 bisphosphate carboxylase/oxygenase large subunit N-methyltransferase	Forward	AGGATGCCAAAATAGCAAAATGG
	Reverse	CAAAAATTTGCTCCCGGCCT
Ubiqutitin-like-conjugating enzyme ATG10	Forward	CTCTGTGAACAATGGGAAAGTGC
	Reverse	GAGGCTTTTACATACACAACACC
RBR	Forward	AGACAAATTGTTGGAGGCC
	Reverse	CACCCTTCACATGAACCAAG
GTE9-like	Forward	ACCCAGGAAAAGGTGGCATT
	Reverse	CAGCGATGCATGGCACTTAC

## Sheet: Table S10
Table S10. Primers for RT-qPCR
Genes	Primers	5'-3'
Csactin	Forward	CAATGAGCTTCGTGTTGCCC
	Reverse	GATACGAACCAGTTGTGCGG
CsRBE	Forward	TTTCGCAAAAGACTCGTCGG
	Reverse	CCTAGAGCTTGGGCTGATCG
CsTCP4-1(Mol000441)	Forward	TCATTCGATGCTACCTCGGC
	Reverse	TAACCTCCGGCGTCAACTTC
CsTCP4-2(Mol006867)	Forward	TTAGCGTTGGTTGTTTGCGG
	Reverse	CCGGTGAGAGAGACCAATCG
CsTCP4-3(Mol008550)	Forward	AAAGGCTCAAGAGACTGCCG
	Reverse	TTGGGCGGTCATAGCCAAAT
CsTCP4-4(Mol008551)	Forward	CCTGCCTTTTTCCGCAACTC
	Reverse	TACGAAAGCCCGAGAATCCG
CsTCP5-1(Mol009071)	Forward	TGGCCTTAATCAACCCAGCA
	Reverse	TTTCCTGGAATCGGTGGGAG
CsTCP5-2(Mol017754)	Forward	TCGAAACTCCGCTCACGATG
	Reverse	AAATCAGCGGCATTGCATCC
CsAG1(Mol017830)	Forward	GTCCTCTGCGATGCTGAAGTC
	Reverse	ATAGTTGCCTTCACACTGTTATTGG
CsAG2(Mol018861)	Forward	AAACTGATAACATGTACCTGCGTAGTAAG
	Reverse	TGTTGATGGCAGTATGCTCATATG
CsPI(Mol004634)	Forward	ACAAACCGGCAAGTAACCTT
	Reverse	TCCCCTTTCAAATGCCTGAG
CsAP1(Mol000781)	Forward	TTGCTGGATCAAAACAAGACC
	Reverse	TGCCTAATCTTAACTGTGGCT
CsAP1-like(Mol003016)	Forward	GTGACTTTCTCGAAGAGGCG
	Reverse	TAGGTTGAAGAGCGAAGCAT
CsAP3-1(Mol009718)	Forward	ACGAGAGGTACCAGATTGTGAC
	Reverse	AGACCGCGCAGTTCCTTAAT
CsAP3-2(Mol018952)	Forward	TAATGTTCTCGAGCACTGGC
	Reverse	ACCACGCAGTTCCTTGATTT
CsAP3-3(Mol457495 )	Forward	CAGGTCTCGCTCGTCATGTT
	Reverse	ACTTCCCTCCTGAGGTTACGA
Cs-AP3-4(Mol016178)	Forward	GGTTTGGATGTTAAGGCGCT
	Reverse	TGCTCCGTTGATTGTCATCC
CsCUC1-1(Mol021396)	Forward	GTCTTTTACAGGGGGAGGGC
	Reverse	TCCGTAGTAAGAGGTGGCGA
CsCUC2-1(Mol010992)	Forward	ACGCCCGATTCAAATCCCTT
	Reverse	GTTCGAAGGCCTGTTGGGTA
CsCUC3-1(Mol003683)	Forward	TCAACCATAGCTTCAGCGCA
	Reverse	CGCCTTCCAATAACCCGACT
CsCUC2-2(Mol014845)	Forward	CGCCTTCCAATAACCCGACT
	Reverse	TGGCTCGCACTTGTTGAGAT
CsCUC3-2 (Mol003465)	Forward	CTGGCCACCTCAACTCTCTC
	Reverse	TCCCACAAAAGGCGTGTCAT
